# Supplementary material for: Phylogenomic Based Comparative Studies on Indian and American Commensal Staphylococcus epidermidis Isolates
Source: Front Microbiol. 2018 Feb 27;9:333. doi: 10.3389/fmicb.2018.00333 (PMC5835047; doi:10.3389/fmicb.2018.00333)
Supplement: Supplementary file 1 [file DataSheet1.xlsx]

## Sheet: Table S1
Table S1: Sequencing and Assembly details of S. epidermidis isolates of Indian origin sequenced in the present study
Strain	N50	Contigs	Coverage	Ez-taxon identification	16SrRNA identity	Bioproject ID
VSE35	57769	83	122x	Staphylococcus epidermidis	0.9993	PRJNA348413
VSE36	79525	70	138x	Staphylococcus epidermidis	0.9993	PRJNA360050
VSE57	40617	166	59x	Staphylococcus epidermidis	0.9993	PRJNA348444
VSE46	59071	77	138x	Staphylococcus epidermidis	0.9993	PRJNA348426
VSE43	61750	100	66x	Staphylococcus epidermidis	0.9918	PRJNA348420
VSE52	102282	74	114x	Staphylococcus epidermidis	0.9993	PRJNA348437
VSE37	74968	72	129x	Staphylococcus epidermidis	0.9993	PRJNA348414
VSE42	39647	148	69x	Staphylococcus epidermidis	0.9993	PRJNA348419
VSE44	69768	71	122x	Staphylococcus epidermidis	0.9993	PRJNA348422
VSE58	74896	65	174x	Staphylococcus epidermidis	0.9993	PRJNA348446
VSE47	51610	133	82x	Staphylococcus epidermidis	0.9993	PRJNA348434
SE55	54614	91	76x	Staphylococcus epidermidis	0.9993	PRJNA314011
VSE50	74583	87	123x	Staphylococcus epidermidis	0.9993	PRJNA348788
VSE54	74896	78	105x	Staphylococcus epidermidis	0.9993	PRJNA348442
VSE39	68548	75	105x	Staphylococcus epidermidis	0.9993	PRJNA348415
SE40	54744	107	57x	Staphylococcus epidermidis	0.9993	PRJNA314011
VSE41	100450	52	226x	Staphylococcus epidermidis	0.9992	PRJNA348416
VSE48	55948	84	127x	Staphylococcus epidermidis	0.9992	PRJNA348435
VSE49	89596	60	211x	Staphylococcus epidermidis	99.93%	PRJNA348436
SE51	57767	109	71x	Staphylococcus epidermidis	99.93%	PRJNA314011
SE45	55814	90	126x	Staphylococcus epidermidis	0.9986	PRJNA314011
VSE56	46413	90	88x	Staphylococcus epidermidis	0.9992	PRJNA348443
VSE53	30533	176	35x	Staphylococcus epidermidis	0.9993	PRJNA348438
VSE1	62577	78	77x	Staphylococcus epidermidis	0.9993	PRJNA291141
VSE2	60928	83	85x	Staphylococcus epidermidis	0.9993	PRJNA291317
VSE3	37326	139	62x	Staphylococcus epidermidis	99.93%	PRJNA291322
VSE4	40375	122	71x	Staphylococcus epidermidis	99.93%	PRJNA291325
VSE5	58507	94	92x	Staphylococcus epidermidis	99.93%	PRJNA291328

## Sheet: Table S2
Table S2: Metadata of S. epidermidis isolates from Indian and American healthy individuals
S. No.	Isolate	Site	Source	Origin/Race of individual	Gender	Age	Isolation location	Isolation Year	Refernces
1	VSE37	Retroauricular crease	F2	Delhi, India	F	27	Chandigarh, India	2015	this study
2	VSE42	Retroauricular crease
3	VSE58	Retroauricular crease
4	VSE35	Retroauricular crease
5	VSE53	Anetecubital Fossa
6	VSE54	Anetecubital Fossa
7	VSE39	Nares
8	SE40	Nares
9	VSE41	Nares
10	VSE48	Nares
11	VSE50	Anetecubital Fossa	F1	Punjab, India	F	25	Chandigarh, India	2015	this study
12	VSE57	Retroauricular crease
13	VSE44	Retroauricular crease
14	VSE43	Anetecubital Fossa
15	VSE52	Nares
16	VSE46	Retroauricular crease
17	SE55	Nares
18	SE51	Retroauricular crease	M1	Maharashtra, India	M	28	Chandigarh, India	2015	this study
19	SE45	Retroauricular crease
20	VSE56	Anetecubital Fossa
21	VSE36	Nares
22	VSE49	Nares
23	VSE47	Retroauricular crease
24	VSE1	Opisthenar hand	F3	Uttar Pradesh, India	F	30	Chandigarh, India	2015	this study
25	VSE2	Opisthenar hand
26	VSE3	Opisthenar hand
27	VSE4	Opisthenar hand
28	VSE5	Opisthenar hand
29	NIHLM001	Alar crease	HV1	White	M	27	Bethesda, MD, US	2008	Conlan et al, 2012
30	NIHLM003	Umbilicus
31	NIHLM008	Alar crease	HV3	Black	F	39	Bethesda, MD, US	2008	Conlan et al, 2012
32	NIHLM015	Manubrium
33	NIHLM018	Umbilicus
34	NIHLM031	plantar heel	HV4	White	M	24	Bethesda, MD, US	2008	Conlan et al, 2012
35	NIHLM020	axilla
36	NIHLM021	axilla
37	NIHLM023	toe web
38	NIHLM037	glabella	HV9	White	F	23	Bethesda, MD, US	2008	Conlan et al, 2012
39	NIHLM039	retroauricular crease
40	NIHLM040	retroauricular crease
41	NIHLM049	gluteal crease	HV10	White	M	40	Bethesda, MD, US	2008	Conlan et al, 2012
42	NIHLM053	hypothenar palm
43	NIHLM057	occiput
44	NIHLM061	nare
45	NIHLM067	axilla	HV2	White/Hispanic	M	27	Bethesda, MD, US	2008	Conlan et al, 2012
46	NIHLM070	alar crease
47	NIHLM087	Nare	HV6	White	F	23	Bethesda, MD, US	2008	Conlan et al, 2012
48	NIHLM088	Nare
49	NIHLM095	gluteal crease
Different color represents different individual

## Sheet: Table S3
Table S3: Allele profile and STs of all Indian Isolates (SEI)
	arcC	aroE	gtr	mutS	pyrR	tpiA	yqiL	ST
VSE35	28	41	5	5	38	34	4	691*
VSE36	28	41	5	5	38	34	4	691*
VSE37	28	41	5	5	38	34	4	691*
VSE39	28	41	5	5	38	34	4	691*
VSE40	28	41	5	5	38	34	4	691*
VSE41	28	41	5	5	38	34	4	691*
VSE42	28	41	5	5	38	34	4	691*
VSE43	28	41	5	5	38	34	4	691*
VSE44	28	41	5	5	38	34	4	691*
VSE45	28	41	5	5	38	34	4	691*
VSE46	28	41	5	5	38	34	4	691*
VSE47	28	41	5	5	38	34	4	691*
VSE48	28	41	5	5	38	34	4	691*
VSE49	28	41	5	5	38	34	4	691*
VSE50	28	41	5	5	38	34	4	691*
VSE51	28	41	5	5	38	34	4	691*
VSE52	28	41	5	5	38	34	4	691*
VSE53	28	41	5	5	38	34	4	691*
VSE54	28	41	5	5	38	34	4	691*
VSE55	1	1	22	2	2	1	25	384
VSE56	28	41	5	5	38	34	4	691*
VSE57	28	41	5	5	38	34	4	691*
VSE58	28	41	5	5	38	34	4	691*
VSE1	25	19	17	4	9	10	2	171
VSE2	2	1	1	1	12	1	1	59
VSE3	2	1	1	1	2	1	1	59
VSE4	2	1	1	1	2	1	1	59
VSE5	2	1	2	1	2	1	1	59
*Novel ST is detected that is SLV (single locus variant) is ST562

## Sheet: Table S4
Table S4: Phage details of SEI and SEA isolates
Isolate	Intact_phage
VSE37	0
VSE42	0
VSE53	0
VSE39	0
VSE35	1
VSE41	0
VSE54	0
SE40	0
VSE48	0
VSE58	0
SE51	0
VSE47	0
SE45	0
VSE56	0
VSE36	1
VSE49	0
VSE43	0
VSE52	0
VSE50	0
VSE44	0
VSE46	0
VSE57	0
NIHLM023	1
NIHLM031	0
NIHLM015	1
NIHLM037	1
NIHLM061	2
NIHLM053	2
NIHLM057	2
ATCC12228	0
SE55	1
VSE1	1
VSE2	1
VSE3	1
VSE4	1
VSE5	1
NIHLM088	1
NIHLM087	2
NIHLM095	2
NIHLM003	2
NIHLM001	1
NIHLM039	1
NIHLM040	1
NIHLM070	1
NIHLM067	1
NIHLM008	0
NIHLM018	1
NIHLM020	0
NIHLM021	2
MTCC3382(T)	0
NIHLM049	1
RP62A	1
SEA isolates are highighted in Yellow color; type strain in Blue, pathogenic strain (RP62A) in Red and commensal strain (ATCC12228) in Mustard

## Sheet: Table S5
Table S5: Secondary metabolite or bacteriocin production details of SEI and SEA isolates
					Other Bacteriocin
	NRPS	Lantipeptide	Sactipeptide	Siderophore
VSE1	Yes	na	na	Staphyloferrin_biosynthetic_gene_cluster (75%)	na
RP62A	na	na	na	Staphyloferrin_biosynthetic_gene_cluster (100%)	na
ATCC12228	Yes	na	na	Staphyloferrin_biosynthetic_gene_cluster (75%)	na
MTCC3382(T)	Yes	na	na	Staphyloferrin_biosynthetic_gene_cluster (75%)	na
SE55	Yes	na	na	Staphyloferrin_biosynthetic_gene_cluster (75%)	na
VSE5	Yes	na	na	Staphyloferrin_biosynthetic_gene_cluster (75%)	na
VSE3	Yes	na	na	Staphyloferrin_biosynthetic_gene_cluster (75%)	na
VSE2	Yes	na	na	Staphyloferrin_biosynthetic_gene_cluster (75%)	na
VSE4	Yes	na	na	Staphyloferrin_biosynthetic_gene_cluster (75%)	na
VSE53	Yes	Epilancin_15X_biosynthetic_gene_cluster (18%)	na	Staphyloferrin_biosynthetic_gene_cluster (75%)	na
VSE39	Yes	Epilancin_15X_biosynthetic_gene_cluster (18%)	Subtilosin_A_biosynthetic_gene_cluster (25%)	Staphyloferrin_biosynthetic_gene_cluster (75%)	na
VSE54	Yes	Epilancin_15X_biosynthetic_gene_cluster (18%)	Subtilosin_A_biosynthetic_gene_cluster (25%)	Staphyloferrin_biosynthetic_gene_cluster (75%)	na
VSE37	Yes	Epilancin_15X_biosynthetic_gene_cluster (18%)	Subtilosin_A_biosynthetic_gene_cluster (25%)	Staphyloferrin_biosynthetic_gene_cluster (75%)	na
VSE42	Yes	Epilancin_15X_biosynthetic_gene_cluster (18%)	Subtilosin_A_biosynthetic_gene_cluster (25%)	Staphyloferrin_biosynthetic_gene_cluster (75%)	na
VSE57	Yes	Epilancin_15X_biosynthetic_gene_cluster (18%)	Subtilosin_A_biosynthetic_gene_cluster (25%)	Staphyloferrin_biosynthetic_gene_cluster (75%)	na
VSE47	Yes	Epilancin_15X_biosynthetic_gene_cluster (18%)	Subtilosin_A_biosynthetic_gene_cluster (25%)	Staphyloferrin_biosynthetic_gene_cluster (75%)	na
VSE41	Yes	Epilancin_15X_biosynthetic_gene_cluster (18%)	Subtilosin_A_biosynthetic_gene_cluster (25%)	Staphyloferrin_biosynthetic_gene_cluster (75%)	na
SE45	Yes	Epilancin_15X_biosynthetic_gene_cluster (18%)	Subtilosin_A_biosynthetic_gene_cluster (25%)	Staphyloferrin_biosynthetic_gene_cluster (75%)	na
VSE49	Yes	Epilancin_15X_biosynthetic_gene_cluster (18%)	Subtilosin_A_biosynthetic_gene_cluster (25%)	Staphyloferrin_biosynthetic_gene_cluster (75%)	na
VSE44	Yes	Epilancin_15X_biosynthetic_gene_cluster (18%)	Subtilosin_A_biosynthetic_gene_cluster (25%)	Staphyloferrin_biosynthetic_gene_cluster (75%)	na
SE40	Yes	Epilancin_15X_biosynthetic_gene_cluster (18%)	Subtilosin_A_biosynthetic_gene_cluster (25%)	Staphyloferrin_biosynthetic_gene_cluster (75%)	na
VSE52	Yes	Epilancin_15X_biosynthetic_gene_cluster (18%)	Subtilosin_A_biosynthetic_gene_cluster (25%)	Staphyloferrin_biosynthetic_gene_cluster (75%)	na
VSE43	Yes	Epilancin_15X_biosynthetic_gene_cluster (18%)	Subtilosin_A_biosynthetic_gene_cluster (25%)	Staphyloferrin_biosynthetic_gene_cluster (75%)	na
VSE58	Yes	Epilancin_15X_biosynthetic_gene_cluster (18%)	Subtilosin_A_biosynthetic_gene_cluster (25%)	Staphyloferrin_biosynthetic_gene_cluster (75%)	na
SE51	Yes	Epilancin_15X_biosynthetic_gene_cluster (18%)	Subtilosin_A_biosynthetic_gene_cluster (25%)	Staphyloferrin_biosynthetic_gene_cluster (75%)	na
VSE36	Yes	Epilancin_15X_biosynthetic_gene_cluster (18%)	Subtilosin_A_biosynthetic_gene_cluster (25%)	Staphyloferrin_biosynthetic_gene_cluster (75%)	na
VSE50	Yes	Epilancin_15X_biosynthetic_gene_cluster (18%)	Subtilosin_A_biosynthetic_gene_cluster (25%)	Staphyloferrin_biosynthetic_gene_cluster (75%)	na
VSE56	Yes	Epilancin_15X_biosynthetic_gene_cluster (18%)	Subtilosin_A_biosynthetic_gene_cluster (25%)	Staphyloferrin_biosynthetic_gene_cluster (75%)	na
VSE35	Yes	Epilancin_15X_biosynthetic_gene_cluster (18%)	Subtilosin_A_biosynthetic_gene_cluster (25%)	Staphyloferrin_biosynthetic_gene_cluster (75%)	na
VSE46	Yes	Epilancin_15X_biosynthetic_gene_cluster (18%)	Subtilosin_A_biosynthetic_gene_cluster (25%)	Staphyloferrin_biosynthetic_gene_cluster (75%)	na
VSE48	Yes	Epilancin_15X_biosynthetic_gene_cluster (18%)	Subtilosin_A_biosynthetic_gene_cluster (25%)	Staphyloferrin_biosynthetic_gene_cluster (75%)	na
NIHLM001	yes	na	na	Staphyloferrin_biosynthetic_gene_cluster (75%)	na
NIHLM003	yes	na	na	Staphyloferrin_biosynthetic_gene_cluster (75%)	na
NIHLM008	yes	na	na	Staphyloferrin_biosynthetic_gene_cluster (75%)	Lactococcin
NIHLM015	yes	na	na	Staphyloferrin_biosynthetic_gene_cluster (75%)	na
NIHLM018	yes	na	na	Staphyloferrin_biosynthetic_gene_cluster (75%)	Bacteriocin IIC, Lactococcin
NIHLM020	yes	na	na	Staphyloferrin_biosynthetic_gene_cluster (75%)	na
NIHLM021	yes	na	na	Staphyloferrin_biosynthetic_gene_cluster (75%)	na
NIHLM023	yes	na	na	Staphyloferrin_biosynthetic_gene_cluster (75%)	na
NIHLM031	yes	na	na	Staphyloferrin_biosynthetic_gene_cluster (75%)	Terpene
NIHLM037	yes	na	na	Staphyloferrin_biosynthetic_gene_cluster (75%)	na
NIHLM039	yes	na	na	Staphyloferrin_biosynthetic_gene_cluster (75%)	na
NIHLM040	Yes	Gallidermin_biosynthetic_gene_cluster (90%)	na	Staphyloferrin_biosynthetic_gene_cluster (75%)	na
NIHLM049	yes	na	na	Staphyloferrin_biosynthetic_gene_cluster (75%)	na
NIHLM053	yes	na	na	Staphyloferrin_biosynthetic_gene_cluster (75%)	na
NIHLM057	yes	na	na	Staphyloferrin_biosynthetic_gene_cluster (75%)	na
NIHLM061	yes	na	na	Staphyloferrin_biosynthetic_gene_cluster (75%)	na
NIHLM067	yes	na	na	Staphyloferrin_biosynthetic_gene_cluster (75%)	na
NIHLM070	yes	na	na	Staphyloferrin_biosynthetic_gene_cluster (75%)	na
NIHLM087	yes	na	na	Staphyloferrin_biosynthetic_gene_cluster (75%)	na
NIHLM088	yes	na	na	Staphyloferrin_biosynthetic_gene_cluster (75%)	na
NIHLM095	yes	na	na	Staphyloferrin_biosynthetic_gene_cluster (75%)	na

## Sheet: Table S6
Table S6: Annotation details of BRIG region A
ORFs	Location	Start	Stop	Function	%GC	Nucleotide_sequence	AA_sequence
Brigregion1(302000-370000)_1	Brigregion1(302000-370000)_1738_1097	1738	1097	Phosphoglycolate phosphatase (EC 3.1.3.18)	28.19	ttgtacaaaaatataatttttgattttgatgggacaatagcagattcaaaaaaatgtagtttgattgcaacaaagaaagctttttctgattatggattagaagaaccgagtgatagtcaaattgaatattatatgggtattcctatagaaaaatcatttgatctcatgagttcagtagaattgaacgaaaaagaacataatgaattgatatcactatttcgaaaaaattataaagaaactgaaagtacatatttagaaatgtatgatcatatgttaactcaacttgaagcgcttcatcaaaaagcgaaattatttgtggtttctagtaaaaaaacggatgtattaaaaagaaacttaaagattttaaagatagaacatttatttttagaagtgatagga…	MYKNIIFDFDGTIADSKKCSLIATKKAFSDYGLEEPSDSQIEYYMGIPIEKSFDLMSSVELNEKEHNELISLFRKNYKETESTYLEMYDHMLTQLEALHQKAKLFVVSSKKTDVLKRNLKILKIEHLFLEVIGSDKVKEYKPSPDGILYIVNKYHLNKNETIYIGDAIFDMQMAHNAGVSSCAVTWGSHSEEKLKLEHPHFIITNVHQLKFEE
Brigregion1(302000-370000)_2	Brigregion1(302000-370000)_2783_1779	2783	1779	hypothetical protein	28.45	atgtttgtttctcagtctgatgttaagaatgtagccgaagaatataactggttgaaaaatgaaacacaaaaaactaaagaagtaattgaatctaaaggatttccatgtgtttttggcgtacaaggtcataacaaacaagtacatttttattcagcattaaactatccttataatcctaaagatttagctgaagatattactgattatttgaaagagttggataaaatgtccccaaaagatagaggtgtttcaggattactagtattttttgaacctattggtgaaatgaatattcatgctaaacaattcatggtctggaaagttctttcaaaaatgaaaagtgaatacggaaatcaagaagataatgtggatgacaatccattagaagatggatattcc…	MFVSQSDVKNVAEEYNWLKNETQKTKEVIESKGFPCVFGVQGHNKQVHFYSALNYPYNPKDLAEDITDYLKELDKMSPKDRGVSGLLVFFEPIGEMNIHAKQFMVWKVLSKMKSEYGNQEDNVDDNPLEDGYSFLFKNEFWFINFSSNSYKNRKSRNLGAFITLAMQTLSKSDEYFNSNIKTKAKAQKTVRNLAEKYDGCPVHSGLGPVIGSGKFSPAKLSYFIGDTNDEKSYEPWRFKEFVPKRIFIDNTIFENNLKAISDFQNLYIWGSVETFSKNTNIEYMNSSNILLTNNAITIDKFKENINIATFDKNLAAQYHVFNIDYFNDLLALRY
Brigregion1(302000-370000)_3	Brigregion1(302000-370000)_4155_3457	4155	3457	hypothetical protein	30.75	ttgagaaatatcattaaattaatgttagcaggtattttagtcttagggactggtatggctagtttagaatcaaatcatgctcatgctgaagaaaatcatgataatcctccacaaaatgttaaattagttggtacttataatgcgtatcaagttgattctcaaacaatgcaacaatttaaaaacatagaaaaagaagataataattttcatgtaattcaaaaaaacaatcaaatcattgtagaagacgtattacctaatccagacaataaaaaagtgaatgagactgcaaacagaagtgctaaaatggatacaaaagtaattaatttttcagactttgttggtagtatggatggaaaagatgatggcaaaataaaagatggtacatctttttatagtgcg…	MRNIIKLMLAGILVLGTGMASLESNHAHAEENHDNPPQNVKLVGTYNAYQVDSQTMQQFKNIEKEDNNFHVIQKNNQIIVEDVLPNPDNKKVNETANRSAKMDTKVINFSDFVGSMDGKDDGKIKDGTSFYSASYKGQKDGQKVKKGTHVHCNRFNGTKSDYRYWSKKHPKAYVDFYKSDCWYHAKAYKCSSIGKMTKCDGLNVKKKGVKDCSSWKGKPKHKNWPKTAWYRN
Brigregion1(302000-370000)_4	Brigregion1(302000-370000)_4257_4613	4257	4613	hypothetical protein	23.8	atgaaaaaatcattttatatcattgccataatcatgattataattatttgttatatttttatgaattttttattttttgataaatgggcttgctattctagcgaaaaacaaatcaatagttatataaaaaatcacgatacaaaaaaattacatgatataacagataataataaaacttatcaaattttaagaaactctaaaaaagtatcaattaaattacgatcagataatcaaggaagtgagggcatcggatattaccaagtgaatctaaatgataaacctgcgaaactttatataaaaattaagcatgcttttatcccagaagtgcctgaggttaaaacaatagaattagaataa	MKKSFYIIAIIMIIIICYIFMNFLFFDKWACYSSEKQINSYIKNHDTKKLHDITDNNKTYQILRNSKKVSIKLRSDNQGSEGIGYYQVNLNDKPAKLYIKIKHAFIPEVPEVKTIELE
Brigregion1(302000-370000)_5	Brigregion1(302000-370000)_5774_4815	5774	4815	nisin-resistance protein	27.7	atgaaaaataaaaaatttttttggtttagtagttcttcaatagtagttactttagtattaatttttattgcgattttgaaaatagggccactatttaatttttatataattccaccttcacctcaaaattatacaaaattggcacttagccgtatggaagaacaagggctatatgcaaaaggaaaaaagtgggaaaatactaaagcatatgtattgaaaaaaactaaaaatgctaaggaatataatgatacttatcaatatttagaacaagcgttagtagtggctggaagaaagcattcttatttagaaactaatgataataaaaaaaataatactaataataaagtaaaatatccaagtataactaaaaaaagcaatatactaactattaaaatgcca…	MKNKKFFWFSSSSIVVTLVLIFIAILKIGPLFNFYIIPPSPQNYTKLALSRMEEQGLYAKGKKWENTKAYVLKKTKNAKEYNDTYQYLEQALVVAGRKHSYLETNDNKKNNTNNKVKYPSITKKSNILTIKMPSFSGNDIESKHYANIINQALQKEKYKGVIIDLRNNVGGDMGPMIAGLSSLLEDGKLLTYIDKDNNKTSVNLNGSETENGGTPVKLSKTSKVKQKFIAILINKNTASSGEITALSFKDKKNVKYFGSNSAGYTSANTSIDLYDGSIMNLTTHKLKDQTGKIYINNSIIPNVKTNKPEKSALEWITSS
Brigregion1(302000-370000)_6	Brigregion1(302000-370000)_5930_6109	5930	6109	hypothetical protein	18.33	atgttattaaaaaataagatttatttagccattattattgttatttttataatttgttcaattataggattgaatgaaaatattattggaaatcctttaggagaaaaagttttttatttattaggttttctattttttgtattgttaattatcggtacaacaaaaaaaagaggaaattaa	MLLKNKIYLAIIIVIFIICSIIGLNENIIGNPLGEKVFYLLGFLFFVLLIIGTTKKRGN
Brigregion1(302000-370000)_7	Brigregion1(302000-370000)_6109_6225	6109	6225	hypothetical protein	24.7	atgccttcttttccttccattcttaccataaacttttttgtttgttatttttttaaaaataacaaggctactcaaaaaatgagtagtcaaagaatcattattattttatatgagtga	MPSFPSILTINFFVCYFFKNNKATQKMSSQRIIIILYE
Brigregion1(302000-370000)_8	Brigregion1(302000-370000)_6973_7182	6973	7182	hypothetical protein	39.04	gtgactatctatttatcgaataaatggacaagcagaattgttgctggcgatgtaagtgttctcgttgctcttatggagggaggacctgcagctgtttttgcagcgcctataataagtggtgcaattggtgatcacattccaaaaaatggattgaaaattcatgctgttatgtctggaactccagtagttaaaagtgttaaaccacaataa	MTIYLSNKWTSRIVAGDVSVLVALMEGGPAAVFAAPIISGAIGDHIPKNGLKIHAVMSGTPVVKSVKPQ
Brigregion1(302000-370000)_9	Brigregion1(302000-370000)_7524_7817	7524	7817	Mobilization protein	40.1	gtgagcgaatccgaatatttaaagttacgacaatccgctgaaattttaaatatgagtgtgcctgctttcgttaagaaaaaggcacaaggcgcccgattggtcgcacccaaattggacaaagcaacgcgacaatcggtagcgaaaaatttgagtatgttgggcgcaaatgccaatcagatttccaaatattgcaaccaacatcaacacgaagcaccgaactacgaagcattagaacgtaacattagtgaattacgtgaaaggttagatgagatatggaacataatccaaaaataa	MSESEYLKLRQSAEILNMSVPAFVKKKAQGARLVAPKLDKATRQSVAKNLSMLGANANQISKYCNQHQHEAPNYEALERNISELRERLDEIWNIIQK
Brigregion1(302000-370000)_10	Brigregion1(302000-370000)_7796_7996	7796	7996	mobilization protein	24.8	atggaacataatccaaaaataaaaatgattgtaagtaccattttatttgtaatgtgtttaatgatattgttttattttattttctttgatccacaatttccggtgattttgtgtttttcacttttaacttttatcacgggtattgatttatatatatcatataaaaagaaaaaagcgcgtgataacaatggcaacaactaa	MEHNPKIKMIVSTILFVMCLMILFYFIFFDPQFPVILCFSLLTFITGIDLYISYKKKKARDNNGNN
Brigregion1(302000-370000)_11	Brigregion1(302000-370000)_7983_8993	7983	8993	Mobilization protein	41.54	atggcaacaactaaattaagtgccaccaaatcaacatcacgggcgattaattacgttgaaaaacgcgctgtcgaaaaaagtggcttaaattgtgatgtcgactatgccaaatcgagttttaaagcttctcgtgagttatatggtaaaaccgatgagaatcaagggcatgtcattatccaatcgtttaaacctggcgaagtcacgcccgaacaatgtaatcaattaggtttagaattggctgaaaaactggcacccaatcatcaagttactgtgtacacacataatgatacagaccacgtacacaatcatatcgtaatcaattccattgacctcgagacaggtaagaaatttaacaataataaacaagccttacgtaatttaagaaatttcaatgacgaa…	MATTKLSATKSTSRAINYVEKRAVEKSGLNCDVDYAKSSFKASRELYGKTDENQGHVIIQSFKPGEVTPEQCNQLGLELAEKLAPNHQVTVYTHNDTDHVHNHIVINSIDLETGKKFNNNKQALRNLRNFNDEVCREHGLSVPNKYTARLRYTQTEKAIADSNTQSTAQYSWKDEIREAIDQSQANNMDEFKDHLKQHGITIERVTPKSITYRHLAEDKKVRGRKLGEDYNKGGIEDGFKRRIQRQQQTERASDTDVQPKRRTSSRDEATERDTGVTQADWDQFAQDTNELERSRQAVESARLVDEKARRDREERVRAKQASRTIINDDRDYGLEL
Brigregion1(302000-370000)_12	Brigregion1(302000-370000)_9106_9375	9106	9375	Mobilization protein	39.25	ttggaagatgtgaaaacagacacgcataaggcaattgagcaattacaaactaaccaagccgaactgcgacaagcgaataacgattataaagcaacccttgatgaacgtatcaagcacaacgacacagccatgaaacaatatgatcaagcctttcatcgtttaacccatggtattacagcgatgttttttatcattgccttagtgatggttgcatttttagtcttaagtcccttaggtgactggttaggtgtgcaacatttttacgaatag	MEDVKTDTHKAIEQLQTNQAELRQANNDYKATLDERIKHNDTAMKQYDQAFHRLTHGITAMFFIIALVMVAFLVLSPLGDWLGVQHFYE
Brigregion1(302000-370000)_13	Brigregion1(302000-370000)_9787_10113	9787	10113	FIG01108163: hypothetical protein	25.07	atgaataacgaagaattagagtctaaattattgttaattaagcaatctatagatgttttacaagaagaattagcacctaatttaaaaacaaaagatttagttttattacgttatgattatagcgttgatgaaattaagaagttaaatgattatttatttaaattaacaatgaatgaggataaagttacaaaaaaagaatttaaagagtctttgtgtgatataagagaagttcctgaaattccggataggcaagttgatgattttttggaaggttatagaaatagtgagcttcatgttgatgtaatagattatattttaaacgagtga	MNNEELESKLLLIKQSIDVLQEELAPNLKTKDLVLLRYDYSVDEIKKLNDYLFKLTMNEDKVTKKEFKESLCDIREVPEIPDRQVDDFLEGYRNSELHVDVIDYILNE
Brigregion1(302000-370000)_14	Brigregion1(302000-370000)_10359_10544	10359	10544	hypothetical protein	25.26	atgcctaaaaaaactaaattaggaaattcattgtcttttaattattttttattacttgtaggtgtattaacttttcttggttattattttttaggagattctaatatcatgattagttggttactggcaatgtgtccaataactgttggaatttcaaatataggcagaataaaaaatgaaaagtag	MPKKTKLGNSLSFNYFLLLVGVLTFLGYYFLGDSNIMISWLLAMCPITVGISNIGRIKNEK
Brigregion1(302000-370000)_15	Brigregion1(302000-370000)_10682_10798	10682	10798	hypothetical protein	30.76	atgaataaatcactagtttcaaaaataagaaaaaaccaagaattaacgcaagaaagtttagcagaaaaatcttttgtgacagttagaacaatccagagagtagaggctggagaataa	MNKSLVSKIRKNQELTQESLAEKSFVTVRTIQRVEAGE
Brigregion1(302000-370000)_16	Brigregion1(302000-370000)_10898_11203	10898	11203	hypothetical protein	26.47	atggagtattctaaaaaacagaacagacagtttcatcaacgtaaacatgagtttaacgctataagattagtctcttggggattggcatttataattatggcaatatcatttatttttattgatgatgataatgctaaaattaaattaattagactatttgcatggatatttttactgtttttagttttggcattcttcaagtatttcataaatgtatttatttctagaaagttagatgttaaatatccattaacaagtggagaaacattaaaaaatcggagcctattgaaaatgtttggcaattaa	MEYSKKQNRQFHQRKHEFNAIRLVSWGLAFIIMAISFIFIDDDNAKIKLIRLFAWIFLLFLVLAFFKYFINVFISRKLDVKYPLTSGETLKNRSLLKMFGN
Brigregion1(302000-370000)_17	Brigregion1(302000-370000)_11389_11667	11389	11667	replication protein	32.61	atgcaaaaatcgtttttcccgatatgtgcatggcgaaaaacgagaaaagacgcgctaggtttatcgttgatgatgcaatatattaagcaaaaagaagataagcaattcatctttttaacgcttacgacaccaaacgtaacaagtaagcatttggaaaatgaaataaagcgttataatgagtcgttcagacgattaagtaatcgtaagcattttaagactatagcaaaaggttatgtaagaaaattagagattacttataatcaaaaacgaatggcttga	MQKSFFPICAWRKTRKDALGLSLMMQYIKQKEDKQFIFLTLTTPNVTSKHLENEIKRYNESFRRLSNRKHFKTIAKGYVRKLEITYNQKRMA
Brigregion1(302000-370000)_18	Brigregion1(302000-370000)_11690_12049	11690	12049	replication protein	28.88	atgtcagaaattacacaagttcgtgttcaaaaggttaagcaaaataataataaagagctttatgaaatggctaaatattccggtaaagatagcgattatttagttaatcaaaaagtatttgatgcattttatacagctttgaaaggtaaacaagtactggtttatttaaagatgctcgtaaaaaatttaaaaaatggcgagttggattatctcaaagaaagtaatccaaccgaatgtatttatcaaatcttttatgtgtggaatcagaaagagtatctagcaagtgatatttacgacttaaccgaagaagaaaaacgagaagtgaacaatcaaatgattaatgaaatcgaagaagaataa	MSEITQVRVQKVKQNNNKELYEMAKYSGKDSDYLVNQKVFDAFYTALKGKQVLVYLKMLVKNLKNGELDYLKESNPTECIYQIFYVWNQKEYLASDIYDLTEEEKREVNNQMINEIEEE
Brigregion1(302000-370000)_19	Brigregion1(302000-370000)_12083_12439	12083	12439	hypothetical protein	28.011	atggatattcaaacgtcattttttatatttcttgttgttttagctatattttgtggtgttgcttattactttttgagaaagttagatataaaaaacaaagataaatacccagaaaaatttgatggtaattttttcgtttatcatgtaccaaaagatggagagtatctttgtaagagatattggttttggcaagtagagaagaaaaaatttttggaatctaaaattagagaaatacaggagtcaaagaatttatctggtggtatatattctagaagagctgttaaaagaggcaggggacatattggagaaaaagggagaattatgcctttaagagaactttttataaagataaattaa	MDIQTSFFIFLVVLAIFCGVAYYFLRKLDIKNKDKYPEKFDGNFFVYHVPKDGEYLCKRYWFWQVEKKKFLESKIREIQESKNLSGGIYSRRAVKRGRGHIGEKGRIMPLRELFIKIN
Brigregion1(302000-370000)_20	Brigregion1(302000-370000)_12993_12616	12993	12616	Possible membrane protein	28.04	atgggattagaaaaaaataaagaaatagctatgaacttttataaaacagcatttttaggtaatccttcacttgctatagaaaaatatgtaggagatgtctattatcaacataacctagttgttgaggatgtcaagtgtggttttataaaatattttgaagaaacgtataaatattgtcctgagaagactattgattttataagagttatagcagaagaagatttagtttctttgcacaatcatcaagtttggggatttccggataataaagagtacgttactatggatttttttagatttttagatggaaaaattatagaacattgggattctattcaggaggtagttcttataaaatcaggaagaaaaatgtattaa	MGLEKNKEIAMNFYKTAFLGNPSLAIEKYVGDVYYQHNLVVEDVKCGFIKYFEETYKYCPEKTIDFIRVIAEEDLVSLHNHQVWGFPDNKEYVTMDFFRFLDGKIIEHWDSIQEVVLIKSGRKMY
Brigregion1(302000-370000)_21	Brigregion1(302000-370000)_13560_13700	13560	13700	hypothetical protein	24.11	ttgtatgtttgtaaaaaaatcatagatgttttagttgctttagcaacaatttttgaagaaaaaacagcgaaattattaattaaaatcacaaagaaagagaaaaaaataaaacgtggcatttatgccgagaaaatttattga	MYVCKKIIDVLVALATIFEEKTAKLLIKITKKEKKIKRGIYAEKIY
Brigregion1(302000-370000)_22	Brigregion1(302000-370000)_14312_13839	14312	13839	Membrane-bound protease, CAAX family	23.83	ttgttaataactcttggattatgtaaattttttaagtttaatttcttttctttcaaaattttaaaacaaaaagaattagttgtagttataataagctttctaatcctagaaatattaacatacttaatcactaactttttttctatgcccaataatcaaaatggattgaatgaaatagttaaccaatcaaattgttttattgcaataatgacattaggaatttttgtaccgataatagaagaatgtatttttagaggaattttaattaaagttatgtttagaaagagacagtggataggtgcaatattttctataattttatttacaattgctcatgctcctaaagacttagtggattatataatctatggaattccggcggttatttattcgataatt…	MLITLGLCKFFKFNFFSFKILKQKELVVVIISFLILEILTYLITNFFSMPNNQNGLNEIVNQSNCFIAIMTLGIFVPIIEECIFRGILIKVMFRKRQWIGAIFSIILFTIAHAPKDLVDYIIYGIPAVIYSIIYYKTQRLEMPIIIHSMNNLFAFLN
Brigregion1(302000-370000)_23	Brigregion1(302000-370000)_15625_15425	15625	15425	hypothetical protein	30.84	atgcatttaattgtagctgctatagttggtgcattacttggattatacttctataaaagaaaatcacctttgacagtaaaagagtggtttttaggtctttttattatattagtagctgtggttattacagatggaatcatccacatagatgctattatagaaggttttcaaaaaggttttaacaatcccaacagtgtttga	MHLIVAAIVGALLGLYFYKRKSPLTVKEWFLGLFIILVAVVITDGIIHIDAIIEGFQKGFNNPNSV
Brigregion1(302000-370000)_24	Brigregion1(302000-370000)_16558_15758	16558	15758	Teichoic acid translocation permease protein TagG	29.21	atgaaagcgccttggtttatcattcgagaacatatttctaatatttatctaattaagaggctcgcagaatttcaaatgaaaatctcaaataaaaataactatttgggcattatttgggaagtacttaacccatttatacaaatactcatgtattggtttatatttggtttaggttttagaagcaatagaagcattgaaggtacaccttttattttttggttaattgtaggtattagcatgtggttttttattaatcagggaattttagaagggactaaatccattacttcgaaatataaacaagtggcgaaaatgaattttccgttatcaatattgccaagttatttggttgtgagtaaattttatagtcatatcattttactaattattgttacaacc…	MKAPWFIIREHISNIYLIKRLAEFQMKISNKNNYLGIIWEVLNPFIQILMYWFIFGLGFRSNRSIEGTPFIFWLIVGISMWFFINQGILEGTKSITSKYKQVAKMNFPLSILPSYLVVSKFYSHIILLIIVTTICWVGGFAPSIYTVQLILIVPYTLLLTMAIVLLTSTLGAIIQDIQMIIQSGMRMVFFVSSILYLPTNPVVLNVIKLNPIYFIVEGYRSAILYHQWFFITHWQLVVYNVLFLIITFIIGSVLHVKYRDHFADYV
Brigregion1(302000-370000)_25	Brigregion1(302000-370000)_16874_17152	16874	17152	hypothetical protein	25.8	ttgctattcaaagaaacagaacactatgaaaaatattatagaataggcaatattgtaatgggcatagcttttatttgtatagttacttattctctaatgaaaagtacaccgttaaccaacctttcttttttaaaacacatatactttgcaagtgagattttattaataataggattattgattaatagcgtcccagattgtaaaacgaagaacacaaaaaatatatgttttgatcttgttctcatcgcttttgttattttattttttattttgatttga	MLFKETEHYEKYYRIGNIVMGIAFICIVTYSLMKSTPLTNLSFLKHIYFASEILLIIGLLINSVPDCKTKNTKNICFDLVLIAFVILFFILI
Brigregion1(302000-370000)_26	Brigregion1(302000-370000)_17241_17420	17241	17420	hypothetical protein	23.33	ttgaaagtcgttgttgtttatatatgtgtttttactttattttttattttggggtacgcagttaatttaatattttttgaaggaaagaacatctatctaatcttggaatcatcttttattttaacattgataacgacgccaattttaaaggttttaaaagatatgaaaaataaagattaa	MKVVVVYICVFTLFFILGYAVNLIFFEGKNIYLILESSFILTLITTPILKVLKDMKNKD
Brigregion1(302000-370000)_27	Brigregion1(302000-370000)_18124_18966	18124	18966	hypothetical protein	32.8	atgacacatcaattgatcaatctagaagaatatacgactttcgaatctatccaagcgatggataacacagtcagacaatataacactaaaatcagtaaaacgcatttcgaaacacttaatctactcaaacaatatagttgtaaagtcatcggtgtttctcatatcaaaatcaaaactatggctaatcaacttaaaaaatcagtcgctacagttaagcgtcatattaagtatttaaaaaataatggtttcatcacgattatcaatacgtttcgtatgaaacaagggggcaaaggggcgaatacttacgcaattaaccctatcgacgtataccaaaaaattcaaaatgagctatcgcaaatgagccatcgtaagaacgctaaaaaacgtaatcaacgccag…	MTHQLINLEEYTTFESIQAMDNTVRQYNTKISKTHFETLNLLKQYSCKVIGVSHIKIKTMANQLKKSVATVKRHIKYLKNNGFITIINTFRMKQGGKGANTYAINPIDVYQKIQNELSQMSHRKNAKKRNQRQSQQAMAFVKAKKETISFIKLLSSFVSNKFIHKQIKLKRTENIKNFRACPKDVPLDVYKSYKAFFSDAQIKYIYTAITKQTTKYANINDADHTDIVDNTFNSLVKALRKYHRGEGKNIKNIFAYATGTAKKLTFRQASMNAWANVGII
Brigregion1(302000-370000)_28	Brigregion1(302000-370000)_19121_19582	19121	19582	hypothetical protein	33.76	atgattatgacatctaggcaacaaaatgtgacaggtaagcaaggctatgctgaaacaatagctaaacataaaataagttttatgattattgtctttgctggttatattgctgcatcacttatgttttatctcgatttctacttcgtccaacatcaattgtctttcgtcgatgtcggtatatgcttgttctttgtgatttttcacttcacacatacgaaacaaaagtggattccgttaatattgctcataggtcttatttacattagctatgcgatatttgttaaaacaagtccatttgtattaaacagtattcattgggcttatagtgtgtttttaggtttgttactcggtgaaactatacaaagtacgattataaccactcaaatgacatttagtcga…	MIMTSRQQNVTGKQGYAETIAKHKISFMIIVFAGYIAASLMFYLDFYFVQHQLSFVDVGICLFFVIFHFTHTKQKWIPLILLIGLIYISYAIFVKTSPFVLNSIHWAYSVFLGLLLGETIQSTIITTQMTFSRSKQGWDESYLKQLTHIPQHL
Brigregion1(302000-370000)_29	Brigregion1(302000-370000)_19959_19810	19959	19810	hypothetical protein	30.66	atggctgtatcaattaaatctttagaaaggagacgccttttgattgatataagtaccattttgcaatttggaatttttcttattgcgttgattggtcttatcatcgtgcttattaaattaagccaaaaaaataaccatcccaacttttga	MAVSIKSLERRRLLIDISTILQFGIFLIALIGLIIVLIKLSQKNNHPNF
Brigregion1(302000-370000)_30	Brigregion1(302000-370000)_20240_20097	20240	20097	hypothetical protein	34.72	atggtatatcaaaaaaaatgtattgtagcaccaccgaacaagtggcaagctcatagtgatgactttctcatgaaaactaaagcatttaaggaatttatcaaatggcatcagttatatgactataagcgtcaacaggcagtttag	MVYQKKCIVAPPNKWQAHSDDFLMKTKAFKEFIKWHQLYDYKRQQAV
Brigregion1(302000-370000)_31	Brigregion1(302000-370000)_21103_20213	21103	20213	hypothetical protein	34.006	atgatgaacgacgaagcattaaaaacctattttgatgaacattatccctctcaagatgtgaagcaatttttaaaagatttaggtgtttcaaaccaacatattcaatccattgaggtacaaaagatcaaagcatatccattgcctagaaatgtatttgatgacttaggagaatgtaaggacatgattattccaacatctcaaatcattggcagtggattatttggcaatattggtcatgaatggctagatttagcacgatatgctctatgtgatgattttcacagtcaatcaataaatttgattcccaaaagattgagagcatgtttcagttggctttatgaattaggatgggaggaatggaataagacatatcaaacagatactattggaaaactatat…	MMNDEALKTYFDEHYPSQDVKQFLKDLGVSNQHIQSIEVQKIKAYPLPRNVFDDLGECKDMIIPTSQIIGSGLFGNIGHEWLDLARYALCDDFHSQSINLIPKRLRACFSWLYELGWEEWNKTYQTDTIGKLYFSSLETEDRKSVQYMHEGGIGGGRHRFFAAKLGGVTHIRAAHVQQYRLNSEKVAYYQAYQQLEQQIRDIVDQSQILHKKSEKDEDNKDCYKVTLIHSDSYYNHDLGNLFVDDDDIKELKDFKQYTHTLEAILDTLTMIENLSYQVQHSWYRWLPQWYIKKNVL
Brigregion1(302000-370000)_32	Brigregion1(302000-370000)_22053_22859	22053	22859	Chromosome (plasmid) partitioning protein ParA / Sporulation initiation inhibitor protein Soj	24.9	atggaaattattacttttgctgctataaaaggtggcgttggtaaaacaacattatcatataattttgctgaatatttagcttctatcaacaaaaaggtacttcttattgatatggatcatcaatgtaatttatctcagatattaaatgtatatgaacaaaaaaacacagtattatcagtttttaataaaatagaagcactgggaataaatgaggaagttaaaatacatgaaattaaagaaaatattgatttgataagtggattcctacgcttagatgagtatgaaaaaattatgagtacaacagatggaaaagatatgcaattatatatgtggttagatgataattatgagaaatacaatattgaaaaatatgattatattatcatagatacacaccct…	MEIITFAAIKGGVGKTTLSYNFAEYLASINKKVLLIDMDHQCNLSQILNVYEQKNTVLSVFNKIEALGINEEVKIHEIKENIDLISGFLRLDEYEKIMSTTDGKDMQLYMWLDDNYEKYNIEKYDYIIIDTHPDFSTSTRNAIVVSHKVISPNKPSGFSDDSNSNIEYRINKLKNDLIDFKTRESYVTANLYYVGNMVKHNTKSSNEFINEMNKKSEYITYFPDKELITKSVLDKTPIVEFSKDKKIFQKNKTFFENFKDSCEVMRNI
Brigregion1(302000-370000)_33	Brigregion1(302000-370000)_22987_23223	22987	23223	hypothetical protein	27	atggcatttaataaagataagaaagcaaaagatatgaatagcgcactagaagaggcgaaatcgccagatttaaataataacaagttaagtatattaaaaaagaatactaaagaaaaaaaagctcgatatcaatttaccttagaaccatcagtaagaaaaaaaattgcaacgttagcgaatgaaaatggttattcatcatcttcagaatttttaaatgaactaataaagagcatataa	MAFNKDKKAKDMNSALEEAKSPDLNNNKLSILKKNTKEKKARYQFTLEPSVRKKIATLANENGYSSSSEFLNELIKSI
Brigregion1(302000-370000)_34	Brigregion1(302000-370000)_24052_24225	24052	24225	hypothetical protein	27.58	ttggaaaacaaatataaaaatgtctgtttgagtccagaaacttatgaaaagttaaagaaaatcaagttttttcctgatgaaaatttcattgaaattactacagaagcagtagaagtgtattacacaaagttgaaattagaaggtaaattaacgaaaggatgctttgatgaatga	MENKYKNVCLSPETYEKLKKIKFFPDENFIEITTEAVEVYYTKLKLEGKLTKGCFDE
Brigregion1(302000-370000)_35	Brigregion1(302000-370000)_25419_25219	25419	25219	Cold shock protein CspC	36.31	atgaataacggtacagtaaaatggtttaacgcagacaaaggttttggcttcatcgaaagagataatggtaatgacgttttcgttcattactctgggattgctggagaaggctataaatctttagaagaaggtcaaaatgttaatttcgatatcgttgaaagtcaacgtggtgaacaagcgacaaacgttgtagtaatgtaa	MNNGTVKWFNADKGFGFIERDNGNDVFVHYSGIAGEGYKSLEEGQNVNFDIVESQRGEQATNVVVM
Brigregion1(302000-370000)_36	Brigregion1(302000-370000)_27356_26379	27356	26379	replication initiator protein A	25.76	atgtcagaacaaagattcaatattaaacagcaatatagagagaaattctaccaattaccaaaagtgttttttactaatgataaatatatgaaattaagtaatgacgcaaaaattgcttatgctttattaaaagatagattagaattatctattaagaataattggtttgatgaaagtggcgatatatttttcatttacactaatgaaaaacttaaaaccatattaaattgtcaaaatgctaaattaataaaaattaaaaatgagttaataaaagctgatctcttagagcaaataagatgtgggcaaggtaaaccaaacaaattatatttgatgaatcctgcaattaataaaaaagatatttacaaaattaaaaaacaagaagaaactgcgatagaacac…	MSEQRFNIKQQYREKFYQLPKVFFTNDKYMKLSNDAKIAYALLKDRLELSIKNNWFDESGDIFFIYTNEKLKTILNCQNAKLIKIKNELIKADLLEQIRCGQGKPNKLYLMNPAINKKDIYKIKKQEETAIEHCHDNEVRKSNFKKYENQTSRNSIFEPLEVRKSNTNDTDFSNTDFNDTNISDTTTNKKQSSGSSSVNQRNWIKIIQNELSIDINSKYKNQLSKLLSDFNNDVISYAIEYTSIHAKNSKPFLMKILQEWKNSNIKTVEQAKEFKVNKNVTSFSREKTPQWLTEENNQEYKKENDKQFEKDRKAFIEKLKEDWGE
Brigregion1(302000-370000)_37	Brigregion1(302000-370000)_28175_28540	28175	28540	Chromosome (plasmid) partitioning protein ParA / Sporulation initiation inhibitor protein Soj	26.77	ttgaatattgatgaagattatagcttatatcttacaacaaatctctatgatttatatgaaaatcaaggcaatattggtgagtggtttacattagatgatgatggaagtaaagatgttaattattatacaattcatccaaatatagatttagttgtcggagacccacatctcaatgataaaattaaaaatttaactaatgaagaaggaactacctttatattgatgaagtggttaatcaatcatctagaaaaacttagtgtatatgattatcttttgatagatacccataatgattttgatacttttacaaaaaatgcaattgctattagcgatgttatattagcaccattagactcatcagattaa	MNIDEDYSLYLTTNLYDLYENQGNIGEWFTLDDDGSKDVNYYTIHPNIDLVVGDPHLNDKIKNLTNEEGTTFILMKWLINHLEKLSVYDYLLIDTHNDFDTFTKNAIAISDVILAPLDSSD
Brigregion1(302000-370000)_38	Brigregion1(302000-370000)_28878_29135	28878	29135	hypothetical protein	27.13	atgaccaatataccatatacagaaatcataggaattttagctggtaatcaaaaagatgttaaagataaaaaaccaaaatattcaacaattaaaattaataaggaagcaaaagttttattcgatgaattagtacaccaacatcgtacaaaacaagtggattttatagaagaattattagttgaatggtgtcgtcatcaagacaaagaaatttatgaacaataccaaaataatgaactaccaggtcaaaacaaatcatag	MTNIPYTEIIGILAGNQKDVKDKKPKYSTIKINKEAKVLFDELVHQHRTKQVDFIEELLVEWCRHQDKEIYEQYQNNELPGQNKS
Brigregion1(302000-370000)_39	Brigregion1(302000-370000)_29516_29764	29516	29764	hypothetical protein	28.91	atgagtataatttctaaagtagtaagaaatggtaatagtcaggcaattacgttaaataaaacgattttacaagaagcaggcttaagtattggggataacttaaatgttgaagtcaaagatggagaaatcaagtttactaaaaatgataaatcaatcatagaggaaattcataatttttatcttaatggaggatattatgatgaagaagagattgattttggtgaaccagtaggtcgagaaatatggtaa	MSIISKVVRNGNSQAITLNKTILQEAGLSIGDNLNVEVKDGEIKFTKNDKSIIEEIHNFYLNGGYYDEEEIDFGEPVGREIW
Brigregion1(302000-370000)_40	Brigregion1(302000-370000)_29782_30090	29782	30090	hypothetical protein	31.06	gtggttgatttaaatcgaacacgagggaaagaaaagcaaaaatatcacccatgtgtgattgtaagtaatgactttgtaagtcatcgttcttcttttgtatggatattacctataacgaatagaagcaaacgttttccgtcagatatacctgttagcaataaaaatagtaatgtaacaggtattattgattccgtcccaattaggtcagtagatattaaagctagaaactataaaaagatagataagttaaatgaaggtataagaacggatgttattaatacaataatcgctcattcagctatcatttaa	MVDLNRTRGKEKQKYHPCVIVSNDFVSHRSSFVWILPITNRSKRFPSDIPVSNKNSNVTGIIDSVPIRSVDIKARNYKKIDKLNEGIRTDVINTIIAHSAII
Brigregion1(302000-370000)_41	Brigregion1(302000-370000)_30950_31132	30950	31132	hypothetical protein	24.04	atgattagaatcaatttatttggtgtagattatgaggagaaaaagaggtgttatgtgaacaatcatttatctttaataaatgaatataaagaaaagattcctttattacaaaatattcccaatgtattattggtaagtgaaatgttcacagaagaaaatcatacagaattttatgactattaa	MIRINLFGVDYEEKKRCYVNNHLSLINEYKEKIPLLQNIPNVLLVSEMFTEENHTEFYDY
Brigregion1(302000-370000)_42	Brigregion1(302000-370000)_31148_31282	31148	31282	hypothetical protein	18.51	ttgagaaaatctaatctttttgttaatggagatagtgttttatttgttaaatgtaatgtaaaaattagttttaatatttatcttttgattgaaataagagaatctattattgaaaaaatggaagttataaaatga	MRKSNLFVNGDSVLFVKCNVKISFNIYLLIEIRESIIEKMEVIK
Brigregion1(302000-370000)_43	Brigregion1(302000-370000)_33502_33714	33502	33714	Mobile element protein	30.04	atgaactatttcagatataaacaatttaacaaggatgttatcactgtagccgttggctactatctaagatatgcattgagttatcgtgatatatctgaaatattaaggaaacgttgggttcaaaaatatgcccaattttatatcaaatttggaagaaaaagcatcaaaaagcttattacaaatggcgtattgatgagacgtacatcaaaataa	MNYFRYKQFNKDVITVAVGYYLRYALSYRDISEILRKRWVQKYAQFYIKFGRKSIKKLITNGVLMRRTSK
Brigregion1(302000-370000)_44	Brigregion1(302000-370000)_33777_34142	33777	34142	Mobile element protein	34.42	ttgcgtaagcaacgagataatcattcagcatatgcgtttatcaaacgtctcattaaacaatttggtaaacctcaaaaggtaattacagatcaggcaccttcaacgaaggtagccatggctaaagtaattaaagcttttaaacttaaacctgactgtcattgtacatcgaaatatctgaataacctcattgagcaagatcatcgtcatattaaagtaagaaagacaaggtatcaaagtatcaatacagcaaagaatactttaaaaggtattgaatgtatttacgctctatataaaaagaaccgcaggtctcttcagatttacggattttctccatgccacgaaattagcatcatgctagcaagttaa	MRKQRDNHSAYAFIKRLIKQFGKPQKVITDQAPSTKVAMAKVIKAFKLKPDCHCTSKYLNNLIEQDHRHIKVRKTRYQSINTAKNTLKGIECIYALYKKNRRSLQIYGFSPCHEISIMLAS
Brigregion1(302000-370000)_45	Brigregion1(302000-370000)_34253_34684	34253	34684	Universal stress protein family	25	atgttcaaaaatatattattaccctatgatttcgaaaatgattttagtgctatccctgactatttagaaaaagtcaccgatgaagattcagttgttgtaatttatcacgttgtaacagaaaatgatcttgcaattagtgtcaaatattataataagcataaaaaagatattattagagaaaaagaaaaaaaactcactccatttttacgtgaattagaaaaaagagatattcaatataaaatagatgtagattttgggcatattaaaaatacaatcttagaaaaaattacttctggagatataaataatggtgaatttgatttagtaattatgagtaatcatagagtcgatttgaatattaaatatgttttaggagatgttacacataagattgctaaa…	MFKNILLPYDFENDFSAIPDYLEKVTDEDSVVVIYHVVTENDLAISVKYYNKHKKDIIREKEKKLTPFLRELEKRDIQYKIDVDFGHIKNTILEKITSGDINNGEFDLVIMSNHRVDLNIKYVLGDVTHKIAKRSSVPVLIVK
Brigregion1(302000-370000)_46	Brigregion1(302000-370000)_35126_35527	35126	35527	hypothetical protein	25.87	atgaataaattaagtaataaagaagcattaagaatgacttcattactaaaaagcagctttaggttcgtcagacatgaaacaaacgatttaaagaatgatatgtctataagccctcaagaaaaataccaaaagctagaaagacttgaacaagaatgtgtcgaaaagacactaagccatactgatatagataaggagtttattttaaatcttcatgatttattaatatcttataaatctggatcatatgaacgtaattctgcttatagaaatttcttatctaaatatgtagatggaaatatagaaaatcttattgcatttataaatagtgatctattaccagaatatgaatacgctattactcatcctaaatatattattaatttagcaatggaaaataaa…	MNKLSNKEALRMTSLLKSSFRFVRHETNDLKNDMSISPQEKYQKLERLEQECVEKTLSHTDIDKEFILNLHDLLISYKSGSYERNSAYRNFLSKYVDGNIENLIAFINSDLLPEYEYAITHPKYIINLAMENK
Brigregion1(302000-370000)_47	Brigregion1(302000-370000)_36134_36955	36134	36955	hypothetical protein	23.96	atgaatattaaatatcaaatagacatcagtaaaattattttacaaatcattagtatgcttgttccgttagttggtattatactgagccaatttaaagggactgaaagaagaatggaccaaaagaaagaaaaaatgaaacgaatatttaataatatatttaggtttatatttgtaatattattgatagatttacttatattagtggaacttagagacttctatataaatattaagcctgaaaatctgattaaatataaaaaagatatctatcaattaattttaatattaacaactttttctacagtatatgcttttttcttaatgccattttggctaaaaaagaagagatattatgaaatagaattggaacacacaaaagggaaaaaaatagcttatgtg…	MNIKYQIDISKIILQIISMLVPLVGIILSQFKGTERRMDQKKEKMKRIFNNIFRFIFVILLIDLLILVELRDFYINIKPENLIKYKKDIYQLILILTTFSTVYAFFLMPFWLKKKRYYEIELEHTKGKKIAYVVLNRDKSKNKDVIIYKDDKKEYEEDVDSIKQREGRVTFIPKAKSIFNLNRSAIEETKTLPIWSRWLFFILIILVSLVGIFSCIEMIMNVWTFNLGKRVVMFRIIISIFPITIFMYFIAIIKFLYQSWLGKNKLVYEKSKK
Brigregion1(302000-370000)_48	Brigregion1(302000-370000)_37404_38555	37404	38555	hypothetical protein	22.91	atgagtaatagtcattctcaagatagagacggaggatattatgcaataaaaggatttatatatcaatttgatattacaatgattgaaatattaaaaaataaagatatggatatttttgtagaatttcaacaagatttaaattatgaagattatgtaatacaagtaaagcataaagaaactcaaaatttttctattggaaaattgaaaaatgcgattcttcagttgttttcattaagtttagagacagaaaagaaatttaaattgtattgtcattttaaagataaaaatatgggaacaaaagaaaagatatcaaaagaatgcttagaatcatggttagaaaatggttattcagatgaaaagaaggacgaatttttagaaaatttcgagattgtattttgg…	MSNSHSQDRDGGYYAIKGFIYQFDITMIEILKNKDMDIFVEFQQDLNYEDYVIQVKHKETQNFSIGKLKNAILQLFSLSLETEKKFKLYCHFKDKNMGTKEKISKECLESWLENGYSDEKKDEFLENFEIVFWSDYQSNFNKLLDLLKKEFSLDNTTPIYYHAILHNELQKLALKNKEERNINFDTLNQLVHDSTKTIFFEGHRKYLEKEKYMKLVYDKVFKFNTAYVKPYERIFIIDCKYPYDSGYRDMYIDTISTIKRKYYNRNDKKAPYIMLKGLSKENIILLKQDLIDHEIQINDGTCFNGDKFREGHLLSNENGEIKFLYENNRDIISKLNADRRIVYYFYLNESNFEDNSMFYSRGNYHEILYDDFEDIQKIIGGLR
Brigregion1(302000-370000)_49	Brigregion1(302000-370000)_38552_40261	38552	40261	Bipolar DNA helicase HerA	27.13	atgaacaatgaaaaaatagctgaagtagtttcagtattgccgaataaaataaaaataagtgttaatgatatagaaaaatttaaaatagagaacgaaaaattttccgtagggtcttatttaagagttactgatcatgatgaaggagctcttttgtgcgtaatagagacttttgaaatagctaataaagatggtgaagataaatatattttagaagctttaccattaggatttatagattctaaccaagaatttattagaggtggtaataatatagctataccacctactggtgttgaaaatgctaaaagaagtgaaattactaagatttataactcatttaaaaagcaagatgaatttgttttttcaagattacttcaagatgaaactatacctatacca…	MNNEKIAEVVSVLPNKIKISVNDIEKFKIENEKFSVGSYLRVTDHDEGALLCVIETFEIANKDGEDKYILEALPLGFIDSNQEFIRGGNNIAIPPTGVENAKRSEITKIYNSFKKQDEFVFSRLLQDETIPIPVNGNKFFNKHLAIVGATGSGKSHTVSSILQQVLKTKEPKNIALNNSHIVIFDIHNEYHSAFPNCNFLDGSNIKLPYWLMNGEEIEEMFVESSEFQSYNQISLLRKVILSNKRKYNTEINDLSFDSPVKFDIEEVYNCITNLSKETTSYSNANDVCFKHSDEKFSSEEDKYKKYFEKIFEFKEPVRNKVKKGPYNDGSLQKFITRLQNKINNQRLEFVFGEESRESSTEDVIKQLIGYLNTKNITIIDLSGIPFEVLSITVSLISRL…
Brigregion1(302000-370000)_50	Brigregion1(302000-370000)_40394_40996	40394	40996	ATP-binding protein p271	31.34	atgatcgtaggttatgcgagagtatcttcggtagatcaaaatttagaaagacaactagaaaatttaaaaacatttggagtagagaaaatctttacagagaaacaatcgggaaagtcagtaaaaaatagacctgtatttcaagaagcacttaattttgttagaatgggagatagattcgttgttgaatctattgatcgcttagggcgtaattatgatgaaattattgaaactgtaaattacttaaaagaaaaagatgtacagttaatgattacaagtttacctatgatgaatgaggtcattggtaatccgttactggataaatttatgaaagacttaatagttcaaatattggcgatggtttcagaacaagaaagaaacgaaagtaagcgtagacaagcg…	MIVGYARVSSVDQNLERQLENLKTFGVEKIFTEKQSGKSVKNRPVFQEALNFVRMGDRFVVESIDRLGRNYDEIIETVNYLKEKDVQLMITSLPMMNEVIGNPLLDKFMKDLIVQILAMVSEQERNESKRRQAQGIKVAKEKDVYKGRPLLYSPNAKDPQKRIIYNRVVEMLEEGKAISKIAKEVNITRQTVYRIKKDLV
Brigregion1(302000-370000)_51	Brigregion1(302000-370000)_41922_41200	41922	41200	hypothetical protein	21.16	atgataaaacttattcaaaatgaaatgagtaaagtaaaaagtgaaaaattcatagttattattattttgttaagcttaataccttttataatgaatttagcaaattttttcataaatgacaaaaatttaaatttaactgatgggttctatttcagattttacaatcaatatttcatgttatcgcctatatgtataggagtcataggagcatcgatattctatatagaatttaaaaatcatactttcttaaattggattgcttactctaataagagatataaactttttttatctaaagtattagtttcattgatatattggtttttaatatatattttaaatttacttttacttgtttcattatattctatatatagaatggatttggataaaatatta…	MIKLIQNEMSKVKSEKFIVIIILLSLIPFIMNLANFFINDKNLNLTDGFYFRFYNQYFMLSPICIGVIGASIFYIEFKNHTFLNWIAYSNKRYKLFLSKVLVSLIYWFLIYILNLLLLVSLYSIYRMDLDKILYLFMSFSTLNIILTIFMIPLSIFTIIVFNNYIVSLIITIAISMISMILIPAPFANIIPTTLGYRLGLSIIDVSIGFENSISYTTGIFVLLIISTACIIISIKNLKVK
Brigregion1(302000-370000)_52	Brigregion1(302000-370000)_42743_41919	42743	41919	ABC transporter ATP-binding protein	22.66	atgctaacactaactaatgtatcatttaataaaaaaaaacaaaaaatattacaaaatattaattattcttttaaagaaaacaaaatatatggacttttaggtcctaatggctcaggaaaaactactttatttaagtctattttaggtgttataaattatactggtgaaatctataaaagcagtaataaattaggacatttaattgattatccagcattctatgcaaacttaacttgtttagagaaccttaaattacatgctaattatatagacgttcattatgatgacttagaaaaatatttatctttagtcaaccttgaagatgcaaaaaataaaaaattcaaaaatctatctatgggaatgaaacaaagattgggaatttctaaaactctagttggt…	MLTLTNVSFNKKKQKILQNINYSFKENKIYGLLGPNGSGKTTLFKSILGVINYTGEIYKSSNKLGHLIDYPAFYANLTCLENLKLHANYIDVHYDDLEKYLSLVNLEDAKNKKFKNLSMGMKQRLGISKTLVGNSDIVLLDEPTNGLDPMGIMDIRNIILNEVKSKHRITIVSSHILKELTEFTDIYLFIKNGKIIAHLKNSDEYYGLLKIKSDDIYKDFNFSFEYSIIQTSKGNYILGSYNDLVKLDKKVKKNNLEDIYLNIMNLDIEEVFLK
Brigregion1(302000-370000)_53	Brigregion1(302000-370000)_45730_42758	45730	42758	Lanthionine biosynthesis protein LanM	24.68	atgatagacgtagataatttattgtctgaaataattaaaaatgtagattcaaatagattgaataaagtatgtaaacaaacactaaatgatagtttccaaaatatcaaagaaaaaatagattatgaattaaaatggaattcaatagatatagataaaaataaatatgacattgatttagattttaaaatatcaaattttgaagatataatgctattcgttgttaaatctaacaatataaattttaaaaataagctattacaaatttcatgtgtagaagataatatgattgagaaaataaataaggatattcaacatcaaatatctttacatatacttaaatttgcatatagaacactaatttacgaattaaaccttttaagagaaaggggacactttaaa…	MIDVDNLLSEIIKNVDSNRLNKVCKQTLNDSFQNIKEKIDYELKWNSIDIDKNKYDIDLDFKISNFEDIMLFVVKSNNINFKNKLLQISCVEDNMIEKINKDIQHQISLHILKFAYRTLIYELNLLRERGHFKSKDSSEQFYEYLELFNNKNFRRKFIIKYSNLICLLEENLEQITTYINNFLSQLKSDESTLLHFVDTSYYSKFKLKAINIGLGDTHNNGESVVKCNFNIINIYFKPRDCNIDLLYNSIIDEVNKHQQLDLQKPTMLQRNDCFWVAEIKNIECKNEKEIKNFYYELGVHLSLLYVLGATDFHSENLIASGKHPVLVDLESVVGNKLKESSFSSATFFNVYKLASSVKTTGILPFAFGNNDGSNLSGIGMSGGESPVKVPVVKNKLTSY…
Brigregion1(302000-370000)_54	Brigregion1(302000-370000)_46014_45808	46014	45808	hypothetical protein	28.5	atgaagaaaaaagaattagaattattatattctgctggaaatttaattaaagaattggaagatggagaattagattcatatatttcaggtcaatcagaaataagaaaaaagaaaaaaagttattctcaaaaaacaggaaatgacggaaaaaattgtactgtcacatgggaatgctcaatctgtccaactcacacttgttggtgttaa	MKKKELELLYSAGNLIKELEDGELDSYISGQSEIRKKKKSYSQKTGNDGKNCTVTWECSICPTHTCWC
Brigregion1(302000-370000)_55	Brigregion1(302000-370000)_46136_46309	46136	46309	hypothetical protein	33.33	atggctaatattagtaaaattactaaagatgatttaaacaaactagcttttggaacttctgaaacaagaaaaggaaagaaaggtggagggatgggtggttctcctgttactgttgttacaccagtagtacctacttcaaaatgtgcatcagtagtaaaaccttgtaataaataa	MANISKITKDDLNKLAFGTSETRKGKKGGGMGGSPVTVVTPVVPTSKCASVVKPCNK
Brigregion1(302000-370000)_56	Brigregion1(302000-370000)_46327_46491	46327	46491	hypothetical protein	35.15	atggataaaataaccacaaatgatttgaaaaatctgaccaataataatatagaatcacgaacgcatcccactgttgtacgagtaagcgtatcagtatgttctacagccacaccagtggttcctacttcaaaatgtgcgtcagtagtaaaaccttgtaataaataa	MDKITTNDLKNLTNNNIESRTHPTVVRVSVSVCSTATPVVPTSKCASVVKPCNK
Brigregion1(302000-370000)_57	Brigregion1(302000-370000)_46564_49176	46564	49176	Lanthionine biosynthesis protein LanM	23.19	atgaatgaattgattaatagtatatataatttgttaagaaaaaatttctatcctttcttcgaaaacataaaaaaatataaaataataacgtcagaagaattcagggaaaacatgtttgctaatcattttgagtattttgagaaaaatattcaaagatatttagttattgattttcaagataattattctaatacgaataggtctgaaaaatctgataaatacttaaatgaatacataaaaaattttgtgcttactgaacaccctttatttttaaaaaacattaagcataagatggaactctaccactctcttataatagacattttagaaaaatttagaatggataaaccatttattaatgaaaataattgtattataacagatataaaaattgattta…	MNELINSIYNLLRKNFYPFFENIKKYKIITSEEFRENMFANHFEYFEKNIQRYLVIDFQDNYSNTNRSEKSDKYLNEYIKNFVLTEHPLFLKNIKHKMELYHSLIIDILEKFRMDKPFINENNCIITDIKIDLGDSHNHGQTVAIVYTNKKRILYKPKDLTNDCFFYDCLAFINNHLNISYEYPNIMVCNNYSWQSFVHQKKCQNISDLQNYYYSLGTQAFLLYLLNANDMHFENLIASGNSPIFIDLETILQTVIDSPKLNYTNSYTSVLDTLLFDFSDYESTMEKIGGTTNRKNMPVYNVSVVNANNDNISIVESVNNLKNSSDNIPRNKYNESVEIYEMKNEFFAGFKDSYKLIIDNKKKILKTLNKYKSFDIRMVLRPTTVYANFVEYFKQVRGE…
Brigregion1(302000-370000)_58	Brigregion1(302000-370000)_49190_50470	49190	50470	Epidermin leader peptide processing serine protease EPIP precursor (EC 3.4.21.-)	26.77	atggctttgcatataacagaaaatataatccctttgtacacattaacttttcattcaaaaaaagaatattcagactgcaagaatttattcaaaaaatataatgtggtaataacatccagtatagacgaaatatacactatacaaattaaagggcatatacaatttttgtcttttattaaacatttaaaaactgcaattatttctcagtcttgtaaaagtcggattttaaaaaatattccaaaagaaataaatgaaaatacacaacctcaaaaaattcaatgggatgttttaagaacaacaaataattattcaacatataaaaaaagcaaaggatctcattctcattgtgtagctttaatcgactctggtatagatgtaaaccattgtgatcttacagat…	MALHITENIIPLYTLTFHSKKEYSDCKNLFKKYNVVITSSIDEIYTIQIKGHIQFLSFIKHLKTAIISQSCKSRILKNIPKEINENTQPQKIQWDVLRTTNNYSTYKKSKGSHSHCVALIDSGIDVNHCDLTDNIISVKNFVPENENNICNNGECKINPLDMRDHLDHGTQVAGQICANGEILSIAPNTGIKVYKVFGKNLAYNIWIIKAIICAANDGVDVINLSLGSYLLTNYYKKNNQWENNHAELIALNKAIDYAYSKGCIVVGALGNDSILIDDQENFKNKVQNDLDFSNIHPKAYIYDFPSQLNKVIGVASANYFNKLANYSNKSDFYIDILSFAGDSTLLDKYGEDKWINKKMIVKDWILSTSSELVYTYTTGNSLATGKVSSAIAAMNAFYK…
Brigregion1(302000-370000)_59	Brigregion1(302000-370000)_50494_52209	50494	52209	Lipid A export ATP-binding/permease protein MsbA	25.05	atgcaaaataatttactagtatttatattaaaaacaattaaaataccaaaaactttattttctatctctattttaatagcatctttaggtgcaataagtacgttaacaataccatttttcacaggtaaactagtagatactttttctttagaaaacataagtttaaaattaatattctttttgattagtttgtttatgataactggtttattaaatggtgtaggaaattatttaatgggggtagttggagaaaaaattaattattcattaagaactattttttttgaaaaaatagttaaattaaaaacaatattttttgatgaaaatgatactggtcaacttataagcagagtagtggatgatacaacaattataaattcttttctatcaagtaaatta…	MQNNLLVFILKTIKIPKTLFSISILIASLGAISTLTIPFFTGKLVDTFSLENISLKLIFFLISLFMITGLLNGVGNYLMGVVGEKINYSLRTIFFEKIVKLKTIFFDENDTGQLISRVVDDTTIINSFLSSKLPNVFPSILTFIGSLILLMVIDYQMTLISLISISLFILIIIPIGNIMHKISLNTQTETANFSAFLNKIFTEIRLVKVFNTEYKEIENSKKKLNNLYRLGVKEVLIESIITPVSSIVMLLTLVIILGVGGIRVSMGIISSGELISMIFYVFQLSNPINELLTFFTDYKKATGASDRIYKIFHEEEEIITPSNIEILNNEPIIFKNVYFSHNDNVILNNLSFTIPKNKVTAIVGPSGSGKTTILNIIERLYTISSGTIKYGSNYIYDIS…
Brigregion1(302000-370000)_60	Brigregion1(302000-370000)_52269_52460	52269	52460	hypothetical protein	25	atgaaaatattagaatcattaggaactattttcggtataggaattgttatatttcctttattagcattaggttttgtcatttctgaaatcacaaaagatggtgataaatcttttgttttaccagcaattttcatgattttatttatctgtagtggttttggtttagttattgttgctaatattattgattaa	MKILESLGTIFGIGIVIFPLLALGFVISEITKDGDKSFVLPAIFMILFICSGFGLVIVANIID
Brigregion1(302000-370000)_61	Brigregion1(302000-370000)_52583_53713	52583	53713	SA0191/BacG-like protein	36.07	atgaagaaaaacattttatggagtattatcggcgtggcaatcattctacttctagttattgcagcgttcatcgtgaaacagacaacaagctctggtaataaagataataatggttacgatacatatacagttaagaaagaaacaccgattagtctagagggtaaggcatctccgaaatcggtcaaaacatataacaacaatagtcaaattggcatattccagagtccagccgtagatgacggtcaaaaggtcaaacaaggtgaccgtcttatcagttatgatacgaacaatagtaagcgtcaacaactcgcaaacaaagtggatcaagcacaacaacaagtgaatgatgattatcaaaaaatcaatcaaagtcctaacaataatcaactacaatctaaa…	MKKNILWSIIGVAIILLLVIAAFIVKQTTSSGNKDNNGYDTYTVKKETPISLEGKASPKSVKTYNNNSQIGIFQSPAVDDGQKVKQGDRLISYDTNNSKRQQLANKVDQAQQQVNDDYQKINQSPNNNQLQSKLTQDQSLLNEAQQQLAQHDKQMNDSIYAAFDGKVNIKNGGDAGDGQSVLQLISENPQIKSTVTEFDVEKIKEGDKVDVTVNSNGKKGKGKILKIDELPTSYDDSASGGASGAQASAGSQGEEGQDGGSVAQASNPTVNNPSGGKEGDTSKYNVIIGDLDIPVRSGFSMDAKIPLKSLKLPNDVFTKDNDVFVLDKNNKVHKRDIKIDRNNGQIIVKKGLKAGDKVIKNPRGNLNDGEKVEVSS
Brigregion1(302000-370000)_62	Brigregion1(302000-370000)_53710_54396	53710	54396	ABC transporter ATP-binding protein	33.33	atgattgaattgaaaaaaatcaatcgacatttcaaaaatggagacgaaacgaatcatattttaaaagatattgatattcatattgatgaaggtgaatttatcgccattatggggccatcagggtcaggtaaaagtacattaattaatattctaggatttattgaccgtggttatgaaggcgattacctttttaacggtgacaattataaaaaagcatcagataatcatctcgcaacgatacgaaatcatacggtaggatttgtgtttcaaaactttaaattaattcaaaataataccattcttgaaaatgtcagtattccacttatttataatggaatgagtagtaaagaccgtaaagctaaagtgttaaaaggattggaagatgttggtctacatcag…	MIELKKINRHFKNGDETNHILKDIDIHIDEGEFIAIMGPSGSGKSTLINILGFIDRGYEGDYLFNGDNYKKASDNHLATIRNHTVGFVFQNFKLIQNNTILENVSIPLIYNGMSSKDRKAKVLKGLEDVGLHQKEDLLPNKLSGGQQQRVAIARAIINEPKFIIADEPTGALDSKTSKDIMDLFVSLNKEKGTTMIMVTHDREVANKADCIIHILDGRVKEKEVLTHE
Brigregion1(302000-370000)_63	Brigregion1(302000-370000)_54389_55591	54389	55591	ABC transporter, permease protein	39.23	atgaataatttttctaatattttatccgtcgcctttcgctctattttaaaaaataagcgtcgtaatatctttacgatgattggtattattatcggtatagcggccgtgatcacgattatggccttaggtaatggttttaaaaaaacaacaacagaacagtttgacgatgccggtgcaggtaaaaatcaggcatcgatatcgtatatgacacaagacatgagcgcaccgaaagacaatccatttaaacaagaagatattagcgttgtagaacaagttaagggtgtcaaaagtgcaaaaatcaaagaaagcgaagatagcacatactctgccaaagtaacgaatacacatggtagtggtgaaatcagtttaaaaaaggcttctcatgtgtcagggatcgat…	MNNFSNILSVAFRSILKNKRRNIFTMIGIIIGIAAVITIMALGNGFKKTTTEQFDDAGAGKNQASISYMTQDMSAPKDNPFKQEDISVVEQVKGVKSAKIKESEDSTYSAKVTNTHGSGEISLKKASHVSGIDEGYGFTKDDNDTQEKVVVIDSKVAKKVFHNVKAAVGKSIYINGEGFKVVGVGDASGKDASGMPLESVVQMPTKTANHYMSNLSQGTPELQVTVNDGENKKDVGKKVEKELNKKGTGVSDGQYSFEDNEDMMKGIGKVLDMITYFVAAVAGISLFIAGIGVMNVMYISVTERTEEIAIRRAFGAKGRDIEIQFLVESVVLCLLGGIIGLILGIIIATLVDLATPDMVKSSVSIGSVILAVGVSTLIGIVFGWIPARAASKKELIDIIK
Brigregion1(302000-370000)_64	Brigregion1(302000-370000)_55779_55636	55779	55636	hypothetical protein	22.22	atgattataggagtttttttacctttaataatagatattcctgaaatgttaagaagatatttgaaattagcattggtatttttaatacctatgtacttcttagcaccttgtaaaaatgattatgagaatcaaaataaaaaataa	MIIGVFLPLIIDIPEMLRRYLKLALVFLIPMYFLAPCKNDYENQNKK
Brigregion1(302000-370000)_65	Brigregion1(302000-370000)_55996_55838	55996	55838	hypothetical protein	24.52	atgtcccagcctcttcttttttttaaattccaaatcaaaacttttatcttttattttgttttttcaacatattattttcaaacaatctttgattttttattagataatgtaaaaaccattgctgacttcacagctcaagcatttattactgtagtataa	MSQPLLFFKFQIKTFIFYFVFSTYYFQTIFDFLLDNVKTIADFTAQAFITVV
Brigregion1(302000-370000)_66	Brigregion1(302000-370000)_56279_56443	56279	56443	hypothetical protein	26.06	atgagtgacttacaaagttttataaagattgtttggtttatcatatgtgggattttgattataatactaggcagtaatgacaagcttataggagtttctttaatagtatttttaggcattataggatttggaataattaaatactttggtaataaaaaagcttag	MSDLQSFIKIVWFIICGILIIILGSNDKLIGVSLIVFLGIIGFGIIKYFGNKKA
Brigregion1(302000-370000)_67	Brigregion1(302000-370000)_57541_57248	57541	57248	hypothetical protein	22.1	atgaatttttataattttttagatggcgtaagcatgagagttataatattaatagagttgactcatgattcacaaaacaataatagtggtcttaatatcagtgacgactataaatatgtacagagaccttttaaatgttttacaaaagatattgcttttatattcaaaaaaatatatatgtcaaaacatagaaggtatacaaatataaaaactactttatattacgaaaaatataaaaacgacaataaatataattattatatcccaaaatacacttttcctatctttttctaa	MNFYNFLDGVSMRVIILIELTHDSQNNNSGLNISDDYKYVQRPFKCFTKDIAFIFKKIYMSKHRRYTNIKTTLYYEKYKNDNKYNYYIPKYTFPIFF
Brigregion1(302000-370000)_68	Brigregion1(302000-370000)_57618_58772	57618	58772	Glutathione-dependent formaldehyde dehydrogenase	35.23	atgaaagcagttacttatcaaggtcataaaaatatggaagttcgtgaagtaaatgatccaacaattgaagaatcaacagatgcaattattaaaataacagcttcaggtatatgtggttctgatttacatctttatcatcaaggcgatttatttatggatcctggttttgttattggacatgagccaatgggcattgtagaagaagtagggaaagacgtcaaaactttaaaaaagggagatagagtcgttataccttttaacataggttgtggcgattgtttctattgtaataatggaatggagtctcaatgtgataattctaatccatcaccagcaagttggaaaatggataacggtggcctgttcggttttggtagtgctatgcacggaaaccattgg…	MKAVTYQGHKNMEVREVNDPTIEESTDAIIKITASGICGSDLHLYHQGDLFMDPGFVIGHEPMGIVEEVGKDVKTLKKGDRVVIPFNIGCGDCFYCNNGMESQCDNSNPSPASWKMDNGGLFGFGSAMHGNHWGGQAEYLRVPFADFSSFKVPDSDLKDEQVLFLSDVVPTAYWSVEHAGVKSGDTVIVLGCGPIGLMAQKFAKLKGAERVIAIDNVEHRLNHAKKYNDAEVYNFSREDNIGKLLHETTRGGADVVIDCVGMDGQVAQDDLEISSNSAQRGNISPIITAAESVRKFGTIQLTGIYGTPADNYPIDLIFNRNVQVKSGQAPVIHQMPKLYEMIKNEVFDPTEIITHTMPLEDAKKAYDIFDQKKDNNIKVILKPQ
Brigregion1(302000-370000)_69	Brigregion1(302000-370000)_61165_58904	61165	58904	Excinuclease ABC subunit A paralog of unknown function	31.87	atgaacgatattactattataggagcttcacaaaataatttaaaaaatatagatataaatatacctaaacatttgattacagtatttacaggacgttctggttcaggtaagtcatcgctggtattcagaacaatagctgctgaatctgaacaacttttaaatgaaagttattctagctatattcaatttcatttaaatcagcaacctaaaccaaaagtaaaagaaattaaaaatcttcctgtagcaatgacgattagtcaaaaaagatttaatggtaattctcgctctactgtaggtacagtgtcggatatctatgcctctgttagattgttgtggtcgagggtaggtgaaccttttgtcggttattcagatgccttttcatttaacagtcccaatggt…	MNDITIIGASQNNLKNIDINIPKHLITVFTGRSGSGKSSLVFRTIAAESEQLLNESYSSYIQFHLNQQPKPKVKEIKNLPVAMTISQKRFNGNSRSTVGTVSDIYASVRLLWSRVGEPFVGYSDAFSFNSPNGMCETCEGLGYIEDINLNELLDWDKSLNEGAINFPSFGPDKERGKAYRDSGLFDNDKKLKAYTKEELDLFLYQEPIKLKNPPEEWRKSAKYLGLIPRFRRIFLGDKEFNKKRYAKHLKNVVENKICPTCNGQRLNSKILSCKIQGKNISDFTQMTIKENLVFLDKLNDSTAQFIIEPLRKQLEALDYIGLSYLTLNRVTTSLSGGEAQRLKLIRHLNSSLSDLVYIIDEPSVGLHPEDIAKINEILKSLKDKGNTVLIVEHDPDVIK…
Brigregion1(302000-370000)_70	Brigregion1(302000-370000)_63369_61594	63369	61594	Oleate hydratase (EC 4.2.1.53)	33.38	atgtattatactaatagcaattatgaagcttttgcacgtccgaaaaaacctgaaaatgttgataaaaaatcagcatatttaattggatcaggtttagcttcactagcagcagcatgttttttaattagagatggacaaatgaaaggcgaaaatatccatattttagaagagttagatatctcaggcggaagtttggacggtattaatatggagcatcatggctttgtcgtacgtggtggtagagaaatggaaaatcattttgaatgtttatgggatttatttagaagtattccatcattagaacaacctgatgcatccgtgttagacgaattttattggttgaataaggaagatcctaactattctaaatgcagagccattaatagtggtggtaaacgc…	MYYTNSNYEAFARPKKPENVDKKSAYLIGSGLASLAAACFLIRDGQMKGENIHILEELDISGGSLDGINMEHHGFVVRGGREMENHFECLWDLFRSIPSLEQPDASVLDEFYWLNKEDPNYSKCRAINSGGKRIDTDGDFTLSKKAIKEILSLCMKKEEDLEDVKISEVFTEDFLNSNFWLYWKTMFAFEPWHSAMEMRRYLMRFVHHIGGLADFSALKFTKYNQYESLVLPMVEYLKSHGVHFEYGVQVDNILVDSTSSTKIAREILVNKNGKTESIPLTLDDLVFVTNGSITESSTYGDNDHPAPPTKALGGSWTLWKNLANQSPEFGRPEKFCDHIPDKSWLVSATTTTNNKKVISYIEKLSKRDVLSGRTVTGGIVTVADSSWQLSFTVNRQQQF…
Brigregion1(302000-370000)_71	Brigregion1(302000-370000)_63890_64009	63890	64009	3-hydroxybutyryl-CoA dehydrogenase (EC 1.1.1.157); 3-hydroxyacyl-CoA dehydrogenase (EC 1.1.1.35)	30	gtggcacatcaaacaacagaacaatattttaataagatattggcgtttgctcgtgatattaaccatactgttttaccaattaaaaagaacagacatgttatattctcaatacgttattag	MAHQTTEQYFNKILAFARDINHTVLPIKKNRHVIFSIRY
Brigregion1(302000-370000)_72	Brigregion1(302000-370000)_63984_64127	63984	64127	hypothetical protein	29.16	atgttatattctcaatacgttattagttcctttattaacacagcacaacctttattagcagcaggtataactgactttaaaatgattgataagttttggatgattgctatccaatctaaaaaaggtttttgccattcttgttaa	MLYSQYVISSFINTAQPLLAAGITDFKMIDKFWMIAIQSKKGFCHSC
Brigregion1(302000-370000)_73	Brigregion1(302000-370000)_65359_65204	65359	65204	hypothetical protein	37.82	gtgccattcggtatcattggaaatatcgtggcaggacttattggttctgcaatcggaagtaagcttttaggtgaatgggggcctattttaggtggcgttcctattttaccggcacttattggatcaattatcttaatattatttttagtgttataa	MPFGIIGNIVAGLIGSAIGSKLLGEWGPILGGVPILPALIGSIILILFLVL
* Putative bacteriocin is highlighted in red and putative cluster in marked in blue color.

## Sheet: Table S7
Table S7: Annotation details of BRIG region B
ORFs	location	start	stop	function	GC content(%)	nucleotide_sequence	aa_sequence
Brigregion2(954000-973000)_1	Brigregion2(954000-973000)_553_440	553	440	hypothetical protein	27.19	atgagttcagaaaaaaagaaaaatattcaacgttacaaaaaagactatttaaatgaagagtctagagacaacaacaaaccattaagaatgcaaatccatacagaagaaaaatga	MSSEKKKNIQRYKKDYLNEESRDNNKPLRMQIHTEEK
Brigregion2(954000-973000)_2	Brigregion2(954000-973000)_665_1852	665	1852	Macrolide-efflux protein	23.98	atgaaagtacatagtaaaaatttcagaaacttgttctatagccaattgttcgcaaatattggagatattctatatatagtaggtctaatttcatatatttacacaataactagaagtgcaactagctcagcattagtaccaattattataactatcggtatgtttatcagtgggtttatatctccgtatatataccaatttcttactaaaaaaaatgttcttgttatttttcaattttctaaaataatcattatgttagtaatcattttaacaatattacattcaaatcaaattttattaatttacatattaatatttctaaactctttttttgatggttttacaaatccagtgaaaaattctatgattcctttaattgaaaaagaaactatgattgcc…	MKVHSKNFRNLFYSQLFANIGDILYIVGLISYIYTITRSATSSALVPIIITIGMFISGFISPYIYQFLTKKNVLVIFQFSKIIIMLVIILTILHSNQILLIYILIFLNSFFDGFTNPVKNSMIPLIEKETMIAPSNAKMNTMNNTIQVGGWAIGGILLASIGYINIIFFTIFLYILSFIFILKLSEINELKEEKKSMIASFNSMLKKNISNKLSLFFNISTFIESFAHSVWIAAILLVYIQSFLNLNVIWFGFINSLFFGGMIFSGILVNFKYDIFQKKSSFIIISLPIIISILNASFAMHKLIIIALICSFLYGFFDETRTIILNSKLQNDLSSEDITQTYILSNMVYSFSFALSTLIISYIVDHSSVIYAFIIGGLSYLFVWILGMFFKKVLI
Brigregion2(954000-973000)_3	Brigregion2(954000-973000)_2752_2006	2752	2006	replication-associated protein	26.23	gtggatgatatgaaaactataaaaatggttgctgatgaattgaatgtaactaaacaaactgttgttaataatgctaaaaatttgaatatatcttttgaaaaagaaaatggagtgaattatattgatgataatgattatttgaaaatagtagaaaaaatcactaagaaagaaagaacaactcaaaataaagaaaataaaaaatcagaaataacttatgaaaacactgaaaagaatagatataataattcagatggctttgagacattaaaaacaaaagtaaacgaattagaaaagcaggtagaaatctttgaaactagagctaaaaatgatgaaaagtatattgagaatttaactaaacaactagaccaacaaaatagcaatgttaatacattaaataaa…	MDDMKTIKMVADELNVTKQTVVNNAKNLNISFEKENGVNYIDDNDYLKIVEKITKKERTTQNKENKKSEITYENTEKNRYNNSDGFETLKTKVNELEKQVEIFETRAKNDEKYIENLTKQLDQQNSNVNTLNKLLENQQILALESNKKIQKLEHQLEEERQLSYSFDKSTNDRENFDVQEASYTSDSVNTDQYQKEEKKPEVQPKDISESQQDEKSQQQDDSFNQNDKDIAIEETQTKKGFWSRLFGG
Brigregion2(954000-973000)_4	Brigregion2(954000-973000)_3153_4088	3153	4088	replication initiator protein A	26.28	atgaggttttttattatgtctaaatttaaaaaaatatctgcaagtgaattcgaaacattacgtttttatcaattacccaaatttttatttgaagatgaatacttttctaaaatgcccacagatgcaaaagttatgtatgctttattaaaagatcgctttgaactatcaagattaaataactgggtagattcagaaaataatatttatcttttatataccaataaacagttatgctcaattttaaattatgcagaaccaaaaatcattaaattaaaaaaagaattagaaaaatacaatttgattataaacgaaagacaaggtttaaataaacctaacaaaatttatttactcgaacccacatatgacaaggaactaataaattctaagttccagaacaaa…	MRFFIMSKFKKISASEFETLRFYQLPKFLFEDEYFSKMPTDAKVMYALLKDRFELSRLNNWVDSENNIYLLYTNKQLCSILNYAEPKIIKLKKELEKYNLIINERQGLNKPNKIYLLEPTYDKELINSKFQNKEFISSRTNKSSVQELINSKSSDTDFNNTEYIETKNNDTNYTNDTSNMISKNSHSNHTNHQQTEFNNDALKFQALEELPSQIKSYVSNFEIKDIRIIKSILLKGKKSFNNTHDTYYRLEDVEFELVSVLKRFKAMLLQKNETVETMQGYLMQSIKAELEEIHALNMRRQNIPQYNIFNQ
Brigregion2(954000-973000)_5	Brigregion2(954000-973000)_4640_4506	4640	4506	Mobilization protein	35.55	atgacgcgacaatcgatagcgaaagatttagggaagttaggttcaaatgccaatcaaattgccaaatattgtaaccaacatcaatatgacgcacccaattatattgaaataaaaagctcgctcattttgagttag	MTRQSIAKDLGKLGSNANQIAKYCNQHQYDAPNYIEIKSSLILS
Brigregion2(954000-973000)_6	Brigregion2(954000-973000)_4803_4651	4803	4651	Mobilization protein	43.44	atgagcgaacaaaatacatttgtggctagcgacgcaactgttgggcaaaaccataaatccaaccgtaaggaggcaaaacaaattagctttcgtgtgagcgaatccgaatttcgtaaagaaaaaggcacagggcagtcgattggtcacacttaa	MSEQNTFVASDATVGQNHKSNRKEAKQISFRVSESEFRKEKGTGQSIGHT
Brigregion2(954000-973000)_7	Brigregion2(954000-973000)_5297_5019	5297	5019	hypothetical protein	26.88	atgcttttaagagaaactgaagactatgaaaaatattataagataggcaatgttgttatgggaacagcatttatttgtattgttattttttcgcttatgaaaagcactcctttatctgatctttcctttttaaagtacatacactttgctagtgagattttattgatagcagggttaattattaatagtgtccctgattttttaacttggaatataaagaacatcatttttgaccttattatcatttcctttttaattgtatttttcatttgggtttaa	MLLRETEDYEKYYKIGNVVMGTAFICIVIFSLMKSTPLSDLSFLKYIHFASEILLIAGLIINSVPDFLTWNIKNIIFDLIIISFLIVFFIWV
Brigregion2(954000-973000)_8	Brigregion2(954000-973000)_6194_5394	6194	5394	Teichoic acid translocation permease protein TagG	24.34	atgaaatcatctttatttatattaaaagaacattttaataatttatatttaatgaaaagattagcacaatttgaaatgaaaatttctaacaaaaataattatttgggaacagcatgggagttaattaatccttcaatacaaatttttatgtattggtttatttttggtttagggttcagaaataatagaactgttgagaatataccttttattttttggttaattgtaggaataagtatgtggttttttgtgaaccaaggtattttaaatggtacaaaagcagttactagcaaatataagcaagtagctaaaatgaatttcccattatctatattatctagttatatcgtcttgagtaaattttacactcatatactattacttattttaattatgctt…	MKSSLFILKEHFNNLYLMKRLAQFEMKISNKNNYLGTAWELINPSIQIFMYWFIFGLGFRNNRTVENIPFIFWLIVGISMWFFVNQGILNGTKAVTSKYKQVAKMNFPLSILSSYIVLSKFYTHILLLILIMLICALNGYYPTIYTLQLLIFIPYTLLLTMTITLLTSTLAVIIRDVQMLMQALMRIIFFISSILYLPTNTLVLKVIQFNPIYFIAESYRAAILYQNWFFITHWKLSLYNLTFLLITFVLGSLLHVKYREQFADFL
Brigregion2(954000-973000)_9	Brigregion2(954000-973000)_6406_6290	6406	6290	hypothetical protein	30.76	atgaatgataactctcatgaagcatttgctaaatctaaaaagaaaaaacataaaggaaatggtaacaaacataattgcttcccagtcggaaacagtgaattttgtacaactccataa	MNDNSHEAFAKSKKKKHKGNGNKHNCFPVGNSEFCTTP
Brigregion2(954000-973000)_10	Brigregion2(954000-973000)_6865_6981	6865	6981	hypothetical protein	35.04	gtgcatgaaaggaggtgtgatgtacaaatgactattgcacttttcgtcgtaacaattatcatttgtccagttttgactggcatcatcgcaaattatttgtatgatcaattcaaatga	MHERRCDVQMTIALFVVTIIICPVLTGIIANYLYDQFK
Brigregion2(954000-973000)_11	Brigregion2(954000-973000)_7207_7818	7207	7818	hypothetical protein	33	atgaatcaatcaaaaatcgcaaaattaagaaaagacaaatcgttaacgcaagaaaacttagccgaaaaggcctgtgtcactgtaagaactattcaaagaatagaggcaggtgaagaagttagtagcgaaacacttaaaaatatttcgaatgcgttagatgttaccatcaatgaactctttgaatcgattgcgtcgtctgataaggaggaggaaatcatggaaatagctaaagaacaacaaaagcagtttcattatcgtagaaatgaacaattgacgtttcgattcatcgcatttggcgttatttttgtatttttaggtttgtttggtatttttgtaggaggattaaacgggttaaaacaagacatttatggcattgtctggatttttatgctgttttta…	MNQSKIAKLRKDKSLTQENLAEKACVTVRTIQRIEAGEEVSSETLKNISNALDVTINELFESIASSDKEEEIMEIAKEQQKQFHYRRNEQLTFRFIAFGVIFVFLGLFGIFVGGLNGLKQDIYGIVWIFMLFLSLAMMHYVLNVLISKKLDEKYPMTVGMNNKRSNMKQQPVKNGWEFMARYWWIIFPIGGFLSWLIPELTGK
Brigregion2(954000-973000)_12	Brigregion2(954000-973000)_8398_8144	8398	8144	hypothetical protein	36.07	atgtatcatcatattcaaatgtaccttgaacaactcggttatgacatcgttgaagttattttattatttgaaaaagtcgaccaaaatcatgccgatatggatgagctgaatacattaaatcaactcgctagcgctgtttatattcactgccagagacacaacttattggcatatacacatccacctacaccattcgatccctatgaactcatcgaatggtttgttttccaaagttatgatcgtgatatcacttag	MYHHIQMYLEQLGYDIVEVILLFEKVDQNHADMDELNTLNQLASAVYIHCQRHNLLAYTHPPTPFDPYELIEWFVFQSYDRDIT
Brigregion2(954000-973000)_13	Brigregion2(954000-973000)_9378_8512	9378	8512	FIG01109724: hypothetical protein	37.08	atgaaaaaaagtatcattagtatgatcagtctcactttcttattagccggatgtggtcaccataaccaagcagctaatcaaacacacgtcaaattaggagacgtgatgcatcaagatcaacacatctcatatctcgtcaaaaaagaagacaatccaacaccgacaaaagattccgtcgtgacagcttatattgtgacacaaaatggcaaacaaaccgtttatagtagtgatcaagcatctgatcgcacgttaggtgattttaaagacaaatcagataaaactattattgatatggccaaaaaagatgatcgtgctgcttttcaatatgagaaaaaagaaatgaaaaaagaaatacaaaaacttgtgaatcgtaaacaactgaaggatcatgatggtttt…	MKKSIISMISLTFLLAGCGHHNQAANQTHVKLGDVMHQDQHISYLVKKEDNPTPTKDSVVTAYIVTQNGKQTVYSSDQASDRTLGDFKDKSDKTIIDMAKKDDRAAFQYEKKEMKKEIQKLVNRKQLKDHDGFKLKASDFQTQPETAIKHLDNMTYQAPQPQKVRIQVTEDETGNHSTREAFAIHPQGIGNTKQPEDVGDIEQVMTESGISNALNENKGTIDYITTDKHPNHHMIAFDIAGGTADVYDKKYAFISQNDGELNLVTPVGKKTKGIQFDAPDSRYVQDQK
Brigregion2(954000-973000)_14	Brigregion2(954000-973000)_9974_9456	9974	9456	FIG01109973: hypothetical protein	41.61	atgaaaacaaaacaattacttagtacaactgccattgcgggaacacttttattaacggtcttaaacgcgcctcaggcaaaggctgaaagtaacatcaatggatcaaatgccgtcgatattattcaacaagtcgacaaacagcacggcaatcaacctgatttaattcgttatggtcaaccgaaagaccatggtgattattatgaagtgacaaccaataataaatcaggcgtcggcggtacaggcatcacacgtctttataaagatggtacagttaaacacagtaccgacagcagtggtcaagatttcaaaaccttcggtcattatgaagacacatcatcacacgatcaaaacacaacacaagcagcaacacaacacactgaaacatcacaacatgataca…	MKTKQLLSTTAIAGTLLLTVLNAPQAKAESNINGSNAVDIIQQVDKQHGNQPDLIRYGQPKDHGDYYEVTTNNKSGVGGTGITRLYKDGTVKHSTDSSGQDFKTFGHYEDTSSHDQNTTQAATQHTETSQHDTTNQTLPETGQSHTGITTMVGIVALMAGIGFIARRASHKA
Brigregion2(954000-973000)_15	Brigregion2(954000-973000)_10718_10080	10718	10080	FIG01109422: hypothetical protein	40.53	atgtttcaatcactcaaacaactcaatcatctccgtttgtatcagaatactcaacaactgaatacttcaagtttcttacgttttgttcaatcggtctttcaaatcgtcccacgttggttttggttttatatcgtcctagtatcgattgtttttccatttgagattggcaaagaacctttctttgtcccactctcagcaccacccatcatgacgcaactcgtgcatctatataccttcatcgtcatgatattatccccactcacattaacgtacatccgttttgtgaaatctatcagcttcacgcgattttattggggtttagtgaaacatgaagatcgctttactgaacgtcataaccaacggattcgtgaaaaaagaggcaaagtctacgccgatgat…	MFQSLKQLNHLRLYQNTQQLNTSSFLRFVQSVFQIVPRWFWFYIVLVSIVFPFEIGKEPFFVPLSAPPIMTQLVHLYTFIVMILSPLTLTYIRFVKSISFTRFYWGLVKHEDRFTERHNQRIREKRGKVYADDRYAFNYNRRNGHWTATNIDAEKRNRRAEMGNGAWFIAMGYLGFLLFFVGAYMIIMYFIIVPVAIGVVLHMYYKYQAFQK
Brigregion2(954000-973000)_16	Brigregion2(954000-973000)_11386_10724	11386	10724	FIG01110112: hypothetical protein	34.38	atgtcatttaacaatgtctcagaacgacacgatttgtcgcgaaacaaatcacaaaaatggtatttaataatcatcttaaacaccataaacatcattcaatttgatacctattttaattttttacagacgacaatgcttgtcgtctgttttgcttataataaaaatcataagggggacaatattgtgggaaacaagattcaacgaacattaactatctatactaagttacgtgatcaccattatgttaatgtgcctttgttggctgaaacatttcacgttcatccgcgttcgattcaacgagatttagaagatattcgtgactttttaaacgatcaacatcaacatttattatacgaccatcatacgcaaaattattatatgagtcatcaaaccatgacc…	MSFNNVSERHDLSRNKSQKWYLIIILNTINIIQFDTYFNFLQTTMLVVCFAYNKNHKGDNIVGNKIQRTLTIYTKLRDHHYVNVPLLAETFHVHPRSIQRDLEDIRDFLNDQHQHLLYDHHTQNYYMSHQTMTDDQVTPTSVTYEMTHQLYQQLQHHYQTYVLKNDAHKMLVTFQMAPSEAIHFCFTYRHALRLVSPDTLFAQFTTELIQLQMIYMKGAL
Brigregion2(954000-973000)_17	Brigregion2(954000-973000)_11633_11376	11633	11376	FIG01109538: hypothetical protein	34.1	atggtatatcaacacattaatcagtacttgttcaaacatcaaaaagatcctgtgaaggtcgctatcatatgtcaaaaaatctttgaatatcgtgccacgcaaaatgaaatcacaacgatgcaacaactctttcaaaacatctatcgttacctacgtaatgatctcaaattaggtttagagttaaccgctgttgcgctcaatcctcatgacttacgtgactattttttaatccaatcgtattactatcatgtcatttaa	MVYQHINQYLFKHQKDPVKVAIICQKIFEYRATQNEITTMQQLFQNIYRYLRNDLKLGLELTAVALNPHDLRDYFLIQSYYYHVI
Brigregion2(954000-973000)_18	Brigregion2(954000-973000)_12016_12150	12016	12150	hypothetical protein	41.48	atgctgggtgccaccgaaggtggcatcgttgtcccttatgctctttacttggtaacttttttaagttgccaagtatacaaaaaagttagctccggagcacaaaaaagtgctttggaggttacttcttttctttga	MLGATEGGIVVPYALYLVTFLSCQVYKKVSSGAQKSALEVTSFL
Brigregion2(954000-973000)_19	Brigregion2(954000-973000)_13172_14404	13172	14404	hypothetical protein	26.84	atggaaatcaaggaatattttgaaattgccaatactatattgagatggttaagcatatttgttataccgttatttggaatcattatatcaaaactggttgatagaaataatataatgaatcccaataaagaaagattaggtagactatttaaaaatatattaagatttattggtttggttatacttttagatatattgatgtttttgagtattagtgaaatattttcagaggttaaaaatattaattcaataaaatcagacttatggagtgcattttacatatttacagcgtttaatgtggtatatgctatatttttattccccctatttatcaaagaaaagaaatattatgaagttgaacttacgcataataataaaaagatgaaatatattgttcgt…	MEIKEYFEIANTILRWLSIFVIPLFGIIISKLVDRNNIMNPNKERLGRLFKNILRFIGLVILLDILMFLSISEIFSEVKNINSIKSDLWSAFYIFTAFNVVYAIFLFPLFIKEKKYYEVELTHNNKKMKYIVRDRVEDKDDGKLIYVDEDENKEYEENISDIKKRESRVTFIPHVVALFSINKDALKETKVFPMWLRWSLFIILVGVDTYIAITCLKALYDLWRWDFGKLLIPFRIFLSTFPVVLVLEITVLVVFLYKTWLGKNKLKYHNKKKGDSEMKLNEKEAFRMISLLKNEFRGVRNKTPEIMKDDTLNYQQKKQQLDDIENKCVKNVFRYSEINKDFVYGLSSLLISYKVGTNGREQAYRNFITQYVNGNVEELIQFMNRELLGEYDHAIRRHQ…
Brigregion2(954000-973000)_20	Brigregion2(954000-973000)_15672_14839	15672	14839	hypothetical protein	24.1	atgtttacaagaaaacaacattattacccaagatgtttattgaaacattttgctaatgaaaacaagatgatatatgtacatattcgtcaggcgaataaaaaagcttttatgaattatgagaaagtatgtgtcgcaactgatgcatatgaaactgaagataaagttgataatattttagaacacaaattaggggtatatgagtctgaaatagaaaagattattgattatattataaaaaatattaaatctaaggacttagatgtttcagaaaatatgcaaaacaagatttttcaatatattcatttacaatatttacgtactgacgccggaagaattaattttatgaatttaattgaaaatccgtttacatataaacctagaaaaaaacctatcgatcta…	MFTRKQHYYPRCLLKHFANENKMIYVHIRQANKKAFMNYEKVCVATDAYETEDKVDNILEHKLGVYESEIEKIIDYIIKNIKSKDLDVSENMQNKIFQYIHLQYLRTDAGRINFMNLIENPFTYKPRKKPIDLDEIQKHKNTIKKFNEIFKQGNNLENLLKRMKKPSNMNFHIAISEDNLLTSDNPVIATDNWNQIMLPITPNILIEFQEDKINSSNDLRVILKKNKTRYVNEATINTANYFIISNKEFTRYQYKYIDNRFNNKNWEIGYPHVNLKN
Brigregion2(954000-973000)_21	Brigregion2(954000-973000)_16164_16736	16164	16736	Transcriptional regulator, TetR family	29.66	atgtcaaaaaaacttgagatattaacaattgcccgtgaagttatacattcaaaaggttacaaggctacttctatcagcgacatattaaatgctgctgatattggaaaaggacaattttactattacttttcctctaagagagatttaggtttagcagtaatagacgatttagttgaagattggactgaacaactaataaacaataaacttcataaaagtgaaaatcctaaagagaatttaaatgctatgctagactggacctttaaatatcatgatgatatgaattcaaaagctggatgtcctgtgggaaatcttgcaattgaaatgagtgaacatgacgagattttcagagaaaaaatacaagtatttattgataaatggatactttcaatgaaagaa…	MSKKLEILTIAREVIHSKGYKATSISDILNAADIGKGQFYYYFSSKRDLGLAVIDDLVEDWTEQLINNKLHKSENPKENLNAMLDWTFKYHDDMNSKAGCPVGNLAIEMSEHDEIFREKIQVFIDKWILSMKENLDRLKEEQFIENLDTEKHAQAIFSAIEGAIMLTKVQKSVEYLKNVIEIIKWQYNLS
Brigregion2(954000-973000)_22	Brigregion2(954000-973000)_16819_17772	16819	17772	Thioredoxin reductase (EC 1.8.1.9)	37.73	atggctgaacaagtggattttgatgttgcaattattggcgctggaccagcaggtatgacagctgctgtttatgtatcacgtgcaaacttaagtactgtaatgattgaacgtggtatgccaggcggtcaaatggcaaatacagaagaagttgaaaacttccctggttttgaaatggtcacaggaccagatttatcaacaaaaatgtttgaacatgcgaaaaaatttggtgctcaataccaatatggcgatattaaatcaattgaagataaaggtggctacaaagtcatcaaccttggaaataaagaaataacagcacgcgcagtgattatttcaacgggtgctgaatataaaaaaattggtgtaccaggcgaacaagaccttggtggccgtggtgtaagt…	MAEQVDFDVAIIGAGPAGMTAAVYVSRANLSTVMIERGMPGGQMANTEEVENFPGFEMVTGPDLSTKMFEHAKKFGAQYQYGDIKSIEDKGGYKVINLGNKEITARAVIISTGAEYKKIGVPGEQDLGGRGVSYCAVCDGAFFKGKKLFVIGGGDSAVEEGTFLTKFADSVTIVHRRDELRAQKILQDRAFKNDKIDFIWSHTLKTINDKDGKVGSVTLESTKDGSEQTLDADGVFIYIGMKPLTTPFLDLGITNDVGYIETNEDMSTKVPGIYAAGDVRDKGLRQIVTATGDGSIAAQSAIAYIEHLNDNSEILSI
Brigregion2(954000-973000)_23	Brigregion2(954000-973000)_17981_18640	17981	18640	Uncharacterized protein 4 in cox locus	32.12	atgttacaaaatgatagtttatacaagaggtcccatacaaaaagattggttgaattcacaaaactttctcatgattcttttaaaagctttatagaatttgatcatcaagttttatcagaaggtcatttaagtaaaaagtttaaagaggttatctcaatagcagtagcacatacaacaggctgtccacattgtattgatcaccatgttaagcagtttaaaaaattaggtggtacaaaagaagaaatggctgaatcaattatggtagcaactgcattaaaagctggttctgctatggcacatagtgttaatacgctaaatgcatatgacgaaattgaaaatgacgaactatataaagcttcttattttaaaaggttgaaagaacttggacaattagatgga…	MLQNDSLYKRSHTKRLVEFTKLSHDSFKSFIEFDHQVLSEGHLSKKFKEVISIAVAHTTGCPHCIDHHVKQFKKLGGTKEEMAESIMVATALKAGSAMAHSVNTLNAYDEIENDELYKASYFKRLKELGQLDGERFKAFINFDQQAMKAGLLTVKEKELIAIAVAHTTGCPYCIDIHTKSAKKAKVTKEEVAEAILVATLLKAGSAMSHGVNALNAYDE
Brigregion2(954000-973000)_24	Brigregion2(954000-973000)_18806_18946	18806	18946	hypothetical protein	28.23	ttgaatgtgacttttaacgtagatattgaaatagaagatttaaaaatcgaggaattgatgcatgatgctttatcaatttctgtagtaggaaatactatacaaagtaaagttcaaataaaccctgagtataaacgtaagtag	MNVTFNVDIEIEDLKIEELMHDALSISVVGNTIQSKVQINPEYKRK
* Important genes are highlighted in Red

## Sheet: Table S8
Table S8: Annotation details of BRIG region C
ORFs	location	start	stop	function	GC(%)	nucleotide_sequence	aa_sequence
Brigregion3(2104000-2111500)_1	Brigregion3(2104000-2111500)_158_844	158	844	transcriptional regulator, Crp/Fnr family	23.72	atgttaaagctgaaccatgagttatttagactaataaaaaaatatggagaatgtaaaaacttcaaacataatgaaatgattgatttaaataatgaagagaattttttatatgcattcgaaagaggaatggcttttttaaaacacacaaatatcgcaggtaaagatttattatcaaagatctgtataaaagggagtatttacgtagaaaatgttgatgatttcaatcaatttcaaataaactaccacttattattcaaagagaataccactttatatcaagtctcgattaataaattaaaaaaaaacattgataacgataagcttaatacattacttttgaaatatacacataatgaaattaaaaaaaaggaattatttttaagagactttaatttttac…	MLKLNHELFRLIKKYGECKNFKHNEMIDLNNEENFLYAFERGMAFLKHTNIAGKDLLSKICIKGSIYVENVDDFNQFQINYHLLFKENTTLYQVSINKLKKNIDNDKLNTLLLKYTHNEIKKKELFLRDFNFYGKKGMILSNLVRLANSFGKKYKNGTILIDVKLTHEDLSQLCGMSRERITKTISKLKSNHVLDYDKKRKKFVILDIKSIKDQINCEECPLNFCNIF
Brigregion3(2104000-2111500)_2	Brigregion3(2104000-2111500)_1447_821	1447	821	hypothetical protein	21.69	atgaagtcaaaatatcaatttcttattgtagtgctggtaacattaggaatttattatatttttggtattaataaatatattgattattggataatgtgtttcattattaaaaattcttggtcggtatttgtgtgtatatctgtaataattacgcttatagtagttccattttatatgtatattaatagtaggatgaagcagattaatcatattaatgaaaagtttttaaaagaaagaaacaaaaaagatttcgatatggaaaaattcaaaaaaagtatagatattcctagtggcaattttatttataaaggcatcatacctattattttattaatagggttaggcttaaaaatttcaaatcatttttcattaaaacttcctttattgctaattatatta…	MKSKYQFLIVVLVTLGIYYIFGINKYIDYWIMCFIIKNSWSVFVCISVIITLIVVPFYMYINSRMKQINHINEKFLKERNKKDFDMEKFKKSIDIPSGNFIYKGIIPIILLIGLGLKISNHFSLKLPLLLIILLYIFTFISTFYYSSNFIKNIISKRYTRYIVLLAVSTVIIYLLSVEEQLFLVIFSIIVYLLSRLSFIRKLKDITKI
Brigregion3(2104000-2111500)_3	Brigregion3(2104000-2111500)_2400_1444	2400	1444	FIG009210: peptidase, M16 family	24.45	atgttaagagaattagatgacagtattatgaaaattaaaattgccgggtttagcggattaggttttcatataaaaaacgcatatattaattgtattagtgtaaagattaattttgggggattggatagtaaaattggatatgctcactttttagaacatatgaaattttggataggtgataatcatctttatgaagaaatgaaaaacctcagtattgttttaaacgctaccactagtgaaaaaaatacttattttacatttttttgtgctccatatatgtcggtggatgctttaaaaatattattaaagtatttgaaaaaccatgattattcaaaaaagaattttgaaaaagaaaagaaagtagtgatcaacgaaataaaaggttataaaagtattcaa…	MLRELDDSIMKIKIAGFSGLGFHIKNAYINCISVKINFGGLDSKIGYAHFLEHMKFWIGDNHLYEEMKNLSIVLNATTSEKNTYFTFFCAPYMSVDALKILLKYLKNHDYSKKNFEKEKKVVINEIKGYKSIQSQDIKLNIIRDRILGAEEDINQISFYDLHKLSKKFYDEDNMSIYIIGDIKFPKENNFSNYHNDVTKKKIITKDGECEIQGTEEILFLKILLLNIANNQSLVYYNNQFLYYGEKKQLVKNIAKLEKDHRMTDNIYKDILDKMSAVVEIKNIVEFWKLHNNFFTIIQNICESEKLLDLINELKGELS
Brigregion3(2104000-2111500)_4	Brigregion3(2104000-2111500)_3430_2405	3430	2405	hypothetical protein	23.58	atggaaatagaacaactaccaaaaatgaacttaagtaaactaaattattatcaattgttgtcctacacattcaatgaattattcgggaaattagattcctataaatgtagaagatacacgaacttaatttgttataataaccagtttttctggttatatagtattttaagtttagataatcattgtgatagttgccatttcacactagaagaattaaatgaagcaaaagataaagcaaaaatgagtttaaaagaaaagataaagaaatatcaattaagtccatttaacattcataggaatgaatataaagaaattcttggtctagatgaaatatatggaaaatatagatacggaaaagtagaagaattttatttagtcaatctgcaaaagaaagatatt…	MEIEQLPKMNLSKLNYYQLLSYTFNELFGKLDSYKCRRYTNLICYNNQFFWLYSILSLDNHCDSCHFTLEELNEAKDKAKMSLKEKIKKYQLSPFNIHRNEYKEILGLDEIYGKYRYGKVEEFYLVNLQKKDIDDVILKNYKYKYSHYNNFIRIDNPIIHNNYHLNNKLRERNNISEIGLDNHPFYTLCWRIKSNCIEDTCFYGNLLQAYLSHYGHSKLFEELRIKAYQLYHFSSYFDNECNLFFIHFSSDVKEKNNIKYSVKNIMKNLWLSIEEFESIKTFLDTELRFLLDKQYGYNFYLFKLGQKYKKFAHPFYDIKKLSYLEFNSMIQNMTFIALDEG
Brigregion3(2104000-2111500)_5	Brigregion3(2104000-2111500)_4616_3462	4616	3462	unknown	22.85	atgtttgagttttatttatttttgaatagtggtatagaaatcaccatcattaagcatgattattttaaactgattatttctatgacctcacttgttttagcattatctttttggagttcgtttagaaatagttatgtacataatatgtttaaatcattgccagtaaatacaaaaaaattgtatctatcaatggttgtatatatttttttagaggtaggtctaaagagaatgatttatcttttgatattacctatatttttatatatacaatcagacattagtttaacaaccaccattataattatggtttcatatgtattgatgatttttttaacttttagttgtgtagttattttttttgaaacaactgatttgttgaaaaatataattcttgtgatt…	MFEFYLFLNSGIEITIIKHDYFKLIISMTSLVLALSFWSSFRNSYVHNMFKSLPVNTKKLYLSMVVYIFLEVGLKRMIYLLILPIFLYIQSDISLTTTIIIMVSYVLMIFLTFSCVVIFFETTDLLKNIILVILLLLVSLLPLVFSSILMIIMVGLIYVYFDGIKLLENKKVNKPVEKKEKLSLLKIEIKKWFSDKSNWINSVIAVIFIAILTFNLNSIENLDPNINYFLIMIIILAMSPVYLLFSTDKNYQRLYVYLPINKHKVFLIKFFICLILMSTMLTLSLLIFSLIKHIGDLRVINIYIIMLFCAYFRLKFDQKFPILNWSSKQDIWKNPKKYISLIILIPYIYLALNYGIWITVPLILVIFVLCKVKSIRSDYFVFLH
Brigregion3(2104000-2111500)_6	Brigregion3(2104000-2111500)_5409_4705	5409	4705	ABC transporter, ATP-binding protein	25.81	atgataaaaatttgtgacttatatgtttggtacgacaaagaattcattttagaaaatgtaaatttacaattaaagagtggggaaatttatactttgattggcaaaaatggtagcggtaaaactacacttatcaatacgatttgtggggttttacctacatttaaaggaagtattgttataggcaattcttcctttaatgcagaaagcccctctaaaataatacaaagcagtaaagaagaaaggtattatatagcagataatcctgaaaaaataaaatatatgaattgtttgcaatatataaacttaattttagacgtatacaacactaaaataaataaaaaattattacagtactatatggaaagatatcaatttacaaatcataaaaataagatgatc…	MIKICDLYVWYDKEFILENVNLQLKSGEIYTLIGKNGSGKTTLINTICGVLPTFKGSIVIGNSSFNAESPSKIIQSSKEERYYIADNPEKIKYMNCLQYINLILDVYNTKINKKLLQYYMERYQFTNHKNKMIDELSLGNLKKLNIICSYLINTRVLIFDEPLNGLDIQSIEKFIEDIQLLKKKGYLVILSTHILDVVERFTNKIVLINNKKATELTFENASQIREVLDVDETT
Brigregion3(2104000-2111500)_7	Brigregion3(2104000-2111500)_5557_5393	5557	5393	hypothetical protein	20.6	atgtcaaaaaatttattgagattaataatagttattatttttgtgatttcaacaatagtgttcatagtaaaaaaagattgggttttctcagctatttttggaattatctttatcgtatttttattaagattaatacaaggtgttaataatgataaaaatttgtga	MSKNLLRLIIVIIFVISTIVFIVKKDWVFSAIFGIIFIVFLLRLIQGVNNDKNL
Brigregion3(2104000-2111500)_8	Brigregion3(2104000-2111500)_6902_5568	6902	5568	Radical SAM domain heme biosynthesis protein	30.03	atgcaaagatatataaagtttaacgaaaacgttaggttgcatcaactccctgaaggtggagtaatagaaatgagcttcagagatgccaaatttgatatgttagagtttgaatatttagatttaaattcttctgcgtttgaagcatgtacttattttgatggaagtaagaagataatagatattattcaagacatgtgtgttaagtatgattgtgaacttaaggatcatattaattggtacggtgagctcatcaaagaattatacagtaaaaaattagttacgcttacacaaaatagcaatacgggttcaattaatttaacaggttctaaagagcatattacaccactgcatacaacttttgagataactcacaagtgtaatttagaatgtaaacactgt…	MQRYIKFNENVRLHQLPEGGVIEMSFRDAKFDMLEFEYLDLNSSAFEACTYFDGSKKIIDIIQDMCVKYDCELKDHINWYGELIKELYSKKLVTLTQNSNTGSINLTGSKEHITPLHTTFEITHKCNLECKHCYLESSPSVKDTLSFDEFKKIADEMYDKGVLTCEITGGETFVHQNAKEIIEYALNKFHKVGILTNATILRQDVLDLLTKYKDKIIVGISLDSVNPESHNEFRQHPRAHQLTCKNIKRLADRGIFVRVGMSIYEDNMWEIKDMAKLVRELGAQAFAYNWIDDFGRGKSIDEMKLNKQNDISFKEFEVNVLKENKDIIPLIPINENKANNCGAGWRSIVMDPNGNVRPCALFPKEFKIGNLKDSSYEEVFSSDIVNKLWKLQSPQSSSL…
Brigregion3(2104000-2111500)_9	Brigregion3(2104000-2111500)_7097_6966	7097	6966	subtilosin A	43.18	atggaacaaggcgtaatggttagtaacaaaggttgctcagcatgtgcagttggtgctgcttgtctagctgatggtcctattcctgattttgaagtagctggtattacaggtacattcggtatggcttcttaa	MEQGVMVSNKGCSACAVGAACLADGPIPDFEVAGITGTFGMAS
* Important genes are highlighted in Red

## Sheet: Table S9
Table S9: Blast details of genes present in lantibiotic cluster
ORF	Predicted ORFs by RAST	Length (AA)	Cov(%)	ID (%)	Peptide	Conserved domain
ORF_01	Bipolar DNA helicase HerA	569	99	60	DUF87 domain-containing protein [Bacillus pseudofirmus]	DUF853 superfamily; Ygjr:Archaeal DNA helicase HerA or a related bacterial ATPase
ORF_02	ATP-binding protein p271	200	99	95	Transposase, transposon DNA-invertase [staphylococcus epidermidis]	Serine-recombinase superfamily
ORF_03	hypothetical protein	240	76	100	Hypothetical protein [Staphylococcus aureus]	ABC2 type membrane transporter superfamily
ORF_04	ABC transporter ATP-binding protein	274	78	36	Putative bacitracin ABC transporter, ATP-binding protein BcrA [Staphylococcus epidermidis]	Gallidermin-class lantibiotic protection ABC transporter
ORF_05	Lanthionine biosynthesis protein LanM	990	84	30	Type 2 lantipeptide synthetase LanM [Staphylococcus epidermidis]	LanC-like superfamily; Lantibiotic biosynthetic protein
ORF_06	hypothetical protein	68	100	100	Plantaricin C family lantibiotic, [Bacillus subtilis]	NO DOMAIN DETECTED
ORF_07	hypothetical protein				No hit
ORF_08	hypothetical protein				No hit
ORF_09	Lanthionine biosynthesis protein LanM	870	97	35	Type 2 lantipeptide synthetase LanM [Virgibacillus dokedonensis, Bacillus cereus]	LanC-like superfamily; Lantibiotic biosynthetic protein
ORF_10	Epidermin leader peptide processing serine protease EPIP precursor	426	75	45	Epidermin leader peptide processing serine protease EpiP [Staphylococcus epidermidis]	Peptidases S8 lantibiotic specific protease
ORF_11	Lipid A export ATP-binding/permease protein MsbA	571	99	49	ABC transporter ATP binding protein; ATPase [Staphylococcus epidermidi]	SunT superfamily (ABC type lantibiotic exporters; mdlB: ATPase and permease)
ORF_12	hypothetical protein				No hit
ORF_13	SA0191/BacG-like protein	376	99	81	Epidermicin locus RND efflux-like protein [Staphylococcus epidermidis]	MFP (membrane fusion protein) component of the RND (Resistance, Nodulation, and cell Division) family of transporters
ORF_14	ABC transporter ATP-binding protein	228	100	98	ABC transporter ATP binding protein; ATPase [Staphylococcus epidermidi]	AAA superfamily, ATPases
ORF_15	ABC transporter, permease protein	400	100	90	ABC transporter; permease protein [Staphyloccocus epidermidis]	PRK superfamily; ABC-type antimicrobial peptide transport system, permease component

## Sheet: Table S10
Table S10: Blast details of genes of sactipeptide cluster
ORF	Predicted ORFs by RAST	Length (AA)	Cov(%)	ID (%)	Peptide	Conserved domain
ORF_1	Transcriptional regulator, Crp/Fnr family	143	100	96	Crp tramscriptional regulator [Staphylococcus epidermidis]	Regulatory subunit of cAMP dependent protein kinases
ORF_2	hypothetical protein	113	100; 80	98; 98	Hypothetical protein [Staphylococcus epidermidis]; TerC integral membrane protein [Staphylococcus epidermidis]	No
ORF_3	FIG009210: peptidase, M16 family	195	100	99	Insulinase [Staphylococcus epidermidis]	Predicted Zn dependent peptidase
ORF_4	hypothetical protein	208	100	98	Peptidase [Staphylococcus epidermidis]	Peptidase M16 family
ORF_5	unknown	204	100	94	Hypothetical protein [Staphylococcus epidermidis]	No
ORF_6	ABC transporter, ATP-binding protein	139	100	98	ABC transporter ATP binding protein [Staphylococcus epidermidis]	ABC type multidrug transport system, ATPase component
ORF_7	hypothetical protein	28	100	100	Hypothetical protein [Staphylococcus epidermidis]	No
ORF_8	Radical SAM domain heme biosynthesis protein	287	100	100	Radical SAM protein [Staphylococcus epidermidis]	Skfb superfamily enzyme (helps in generating radicals)
ORF_9	subtilosin A	33	100	100	Subtilosin A family bacteriocin [Staphylococcus]	Subtilosin A superfamily

[truncated: 1 more sheets: Table S11]
